# Supplementary material for: The relationship between Braden Skin Score (BSS) and the risk of acute respiratory distress syndrome in elderly sepsis patients: An analysis based on the MIMIC-IV database
Source: PLoS One. 2026 Jan 2;21(1):e0339873. doi: 10.1371/journal.pone.0339873 (PMC12758731; doi:10.1371/journal.pone.0339873)
Supplement: S1 Table — (XLSX) [file pone.0339873.s001.xlsx]

## Sheet: Sheet1
id	sex	survival_days	status_01	bss	logbss	COPD	HP	diabetes	AF	ARDS	BMI	gcs_min	aps3	sapsii	oasis	cci	HGB	PLT	WBC	cr	glu	ALB	D2	FBG	INR	ALT	ALP	AST	TBIL	DBIL	ck	ckmb	HR	SBG	DPG	sofa
1	1	10	0	12	-3.58496	0	1	0	1	1	26.3702	12	52	40	41	5	9.5	199	7.5	0.9	77	3.5	1287	393	1.4	167	55	134	0.4	4.3	33	14	79.8	108.958	50.6667	3
2	1	13	1	12	-3.58496	1	1	0	1	1	26.3702	15	51	44	35	5	11.4	171	18.4	1.1	148	3.5	1287	393	1.4	167	55	134	0.4	4.3	311	14	71.3929	123.731	72.8846	3
3	1	14	0	15	-3.90689	0	1	0	0	0	25.8888	15	37	31	29	10	13.4	206	7.9	1.2	138	3.38571	1287	393	1	133.25	73.5	110.5	0.35	4.3	589	107	73.72	108.583	55	2
4	1	6	0	17	-4.08746	0	1	0	0	1	25.4073	15	52	37	26	10	8.1	341	17.9	2.8	117	3.27143	1287	393	1	99.5	92	87	0.3	4.3	42	2	84.92	111.875	47.5417	3
5	1	10	0	19	-4.24793	0	1	0	0	0	24.9259	14	40	51	34	9	13	273	4.3	0.8	127	3.15714	1287	393	1	65.75	110.5	63.5	0.25	4.3	38.3333	3.66667	64.88	121.067	70.8667	2
6	1	3	0	12	-3.58496	0	1	0	0	1	24.4444	11	55	44	36	5	10	459	8.8	0.4	135	3.04286	1287	393	0.9	32	129	40	0.2	4.3	34.6667	5.33333	93.64	94.125	49.4167	2
7	1	11	0	12	-3.58496	0	1	0	0	1	23.3237	15	42	37	38	6	8.4	349	16	0.4	96	2.92857	1287	393	0.9	38	106.5	125	0.3	4.3	31	7	89.2593	110.074	53.4444	4
8	0	7	0	14	-3.80735	0	1	1	1	0	22.203	15	54	48	32	7	14.3	189	36.8	1.6	331	2.81429	1287	304.5	1.3	44	84	210	0.4	4.3	52.5	170	106.553	97.7838	56.6486	2
9	1	23	0	11	-3.45943	0	1	0	1	1	33.3522	3	124	115	57	8	13	137	5.6	1	148	2.7	1287	216	2.4	30	55	121	6	4.3	74	2	115.408	103.015	70.035	5
10	1	29	1	11	-3.45943	0	1	0	1	1	31.1737	13	49	55	40	12	9	111	8.1	2	112	2.8	1287	247	1.9	7	69	16	0.4	0.2	174	3.33333	97.0769	105.259	61.5185	3
11	0	8	1	11	-3.45943	0	1	0	1	1	28.9951	15	49	45	31	7	11.7	211	19.9	3	157	2.9	1287	250.4	2.1	476	212	527	1.1	0.209091	274	4.66667	84.4815	112.387	59.2258	4
12	0	4	0	12	-3.58496	0	0	0	1	0	26.8166	15	41	45	43	5	8.4	148	28.2	1.5	139	3	1282.3	253.8	1.5	29	174	43	1.5	0.218182	374	6	70.0417	104.88	48.16	3
13	0	10	0	10	-3.32193	0	0	0	1	0	31.3841	14	54	45	45	5	8.1	200	9.8	1.7	127	2.6	1277.6	257.2	1.4	26	266	96	1.1	0.227273	57	4.66667	70.48	108.083	46.2083	2
14	0	13	1	13	-3.70044	0	0	0	1	0	29.7924	15	45	39	42	8	9.7	110	17.4	1.9	130	2.7	1272.89	260.6	1.5	35	248	77	1.55	0.236364	44.5	3.33333	70.0769	106.64	47.84	3
15	0	7	0	10	-3.32193	0	0	0	1	0	30.8997	15	73	59	45	6	9.6	120	13.7	3.5	98	2.8	1268.19	264	1.5	44	230	58	2	0.245455	32	2	70.1154	95.8	49.48	3
16	0	8	0	11	-3.45943	0	0	0	1	0	28.9135	11	57	41	43	5	9.4	245	19.1	1	104	2.775	1263.49	267.4	1.3	203.667	237.333	149.667	1.9	0.254545	125	4	70.0417	100.565	44.5217	3
17	0	14	0	12	-3.58496	0	0	0	1	1	26.9274	9	101	65	47	5	8.7	170	25	2.3	133	2.75	1258.79	270.8	1.4	363.333	244.667	241.333	1.8	0.263636	218	6	74.0357	100.593	36.8333	2
18	1	14	0	13	-3.70044	0	1	0	0	0	20.7196	15	28	24	31	3	16.2	212	15.7	1.3	228	2.725	1254.09	274.2	1.1	523	252	333	1.7	0.272727	262.5	23.5	94.6522	154.48	61.92	2
19	0	5	1	11	-3.45943	0	1	0	0	1	20.9024	3	86	64	46	2	12.4	635	16.1	0.3	182	2.7	1249.38	277.6	1.5	14	164	32	0.6	0.281818	307	41	73.9556	103.415	57.3774	8
20	0	5	0	11	-3.45943	0	1	0	1	0	24.1696	15	31	42	28	3	11.9	137	24.1	1.2	101	2.65	1244.68	281	1.5	14.3333	141.333	39.3333	0.5	0.290909	236.5	31	89.5333	107.838	48.4865	5
21	0	8	0	13	-3.70044	0	1	1	1	0	31.0902	14	38	31	28	7	9.8	255	14.9	0.9	118	2.6	1239.98	233	1.7	14.6667	118.667	46.6667	0.4	0.3	166	21	76.7317	124.317	44.5366	2
22	0	16	1	15	-3.90689	1	1	1	1	0	28.9959	14	51	32	29	7	10.9	367	14.3	1.7	231	2.55	1235.28	456	1.1	15	96	54	0.3	0.309091	95.5	11	79.8077	121.3	61	2
23	0	32	1	10	-3.32193	0	1	1	1	1	25.1863	12	128	82	55	8	9.6	394	23.1	4.5	217	2.5	1230.57	257	2.7	432	44	1776	3.4	0.318182	25	1	93.5	107.868	54.1324	11
24	1	27	0	19	-4.24793	1	1	0	0	1	25.9322	15	29	48	28	9	11.3	316	22.3	0.7	142	2.95	1225.87	267.818	1.2	254	59.5	1064	1.95	0.327273	1784.5	280.5	90.1429	122.462	80.2308	2
25	1	5	1	14	-3.80735	1	1	0	1	0	26.6782	15	62	49	25	9	11.3	155	18.9	7.2	215	3.4	1221.17	278.636	1.2	76	75	352	0.5	0.336364	3544	560	86.92	104.84	54.28	4
26	1	9	1	11	-3.45943	0	1	0	1	1	18.7837	15	42	55	37	5	13.6	268	13.9	0.9	170	3.15	1216.47	289.455	1.1	30	42	44	0.6	0.345455	2666.75	420.5	96.0909	100	46.2353	7
27	1	19	0	12	-3.58496	0	1	0	0	0	24.0999	3	102	78	31	8	8.2	52	11	4.9	174	2.9	1211.77	300.273	2.1	28	99	31	1.8	0.354545	1789.5	281	73.08	95.8	52.04	9
28	1	32	0	12	-3.58496	0	1	0	0	0	25.9443	10	63	58	39	8	7.9	77	7.8	3.9	143	4.5	1207.06	311.091	1.7	14	82	32	1	0.363636	912.25	141.5	70.72	105.212	52.0962	6
29	1	40	0	17	-4.08746	1	1	0	0	0	28.575	15	58	35	20	6	7.9	164	6	3.2	86	3.4	1202.36	321.909	1.8	6	101	10	0.2	0.372727	35	2	60.3333	137.7	60.4	4
30	1	10	0	14	-3.80735	0	0	0	0	1	31.2057	14	23	36	31	4	13.5	324	10.9	1.3	148	3.35	1197.66	332.727	1.1	44	178	42	0.3	0.381818	30	1.5	77.3077	142.6	63.08	3
31	1	85	0	14	-3.80735	1	1	1	0	0	33.8365	12	56	37	23	8	8.9	301	13.7	2.3	80	3.3	1192.96	343.545	1	35.6667	141	12	0.4	0.390909	25	1	66.48	159.143	65.0714	3
32	1	4	1	14	-3.80735	0	1	0	0	1	23.7495	14	46	32	36	3	8.6	147	7	0.7	130	3.55	1188.26	354.364	1.15	27.3333	151.5	18	0.5	0.4	40	2	87.8333	108.875	62.1667	2
33	1	41	0	12	-3.58496	0	1	1	0	0	26.1897	9	63	40	35	12	9.3	321	9.3	1.4	188	3.8	1183.55	365.182	1.3	19	162	24	0.6	0.409091	133	2	106.75	121.957	66.1304	3
34	1	9	0	11	-3.45943	0	0	0	0	0	28.63	15	41	54	30	7	14	220	20.1	0.8	192	3.8	1178.85	376	1.2	13	77	31	0.533333	0.418182	233	25	58.8795	104.905	52.8929	3
35	1	5	0	14	-3.80735	0	1	1	0	0	31.0702	15	26	32	31	3	11.5	225	9.9	0.6	189	3.8	1174.15	369.333	1	59.5	144.5	188	0.466667	0.427273	199	27	84.9608	104.479	57.4167	2
36	1	4	1	12	-3.58496	0	1	1	0	1	33.5105	15	24	31	28	7	13.1	394	19.3	1.3	481	3.8	1169.45	362.667	2	106	212	345	0.4	0.436364	165	29	79.08	113.48	67.96	2
37	0	18	0	15	-3.90689	0	1	0	0	1	17.9163	15	47	46	37	5	8.5	191	9	1.1	158	3.05	1164.74	356	1.2	58.5	41	15	1	0.445455	109	16	76.931	117.344	52.0625	4
38	0	5	1	13	-3.70044	1	1	1	1	1	32.877	15	86	60	46	11	8.1	134	16.5	2.9	219	2.3	1160.04	158	1.4	11	28	13	0.6	0.454545	53	3	110.582	120.688	45.5625	5
39	0	40	0	14	-3.80735	0	1	1	0	0	47.8377	15	54	37	45	3	11.5	479	25.8	1.3	220	2.2	1155.34	237	1.7	6	43	16	0.4	0.463636	54	10	113	105.9	59.3	4
40	0	32	0	14	-3.80735	0	1	1	0	1	38.8571	14	57	33	47	5	18.1	219	25.6	1.7	277	3.9	1150.64	316	1.2	85	70	55	1.1	0.472727	52.5	9.33333	106.269	155.667	91.7083	2
41	0	9	0	17	-4.08746	0	1	0	0	0	27.364	14	30	25	27	3	14.9	218	10	1	98	4.15	1145.94	395	1.2	60.5	76.5	41.5	0.8	0.481818	51	8.66667	72.9655	136.143	78.6429	3
42	0	25	0	13	-3.70044	0	1	0	1	0	29.0052	15	48	47	38	4	18.4	201	9.4	6.2	152	4.4	1141.23	474	4.1	36	83	28	0.5	0.490909	49.5	8	85.7419	96.1818	52.2273	9
43	1	8	0	17	-4.08746	1	1	1	0	0	26.0938	15	54	43	29	6	6.8	16	0.6	1.1	117	3.9	1136.53	553	1.4	21	59	104	4.6	0.5	48	7.33333	79.881	118.054	58.7297	7
44	1	8	0	13	-3.70044	1	1	1	0	1	31.113	15	40	51	31	8	8.4	197	90.8	0.9	137	3.3	1131.83	383.5	1.1	23	38	55	0.5	0.530303	46.5	6.66667	80.6538	98.2586	42.6897	3
45	1	11	0	16	-4	1	1	1	0	0	36.1323	15	49	42	28	6	10.4	234	116.1	3.2	258	2.7	1127.13	214	1.2	40	67	41	0.3	0.560606	45	6	106.429	116.63	56.7778	3
46	1	6	0	13	-3.70044	0	1	0	1	0	33.6444	15	36	23	22	2	10.1	209	16.7	0.6	101	2.6	1122.43	207	1.2	32	85	30	0.25	0.590909	79.6667	5.33333	77.8333	123.871	47.4839	3
47	1	7	0	13	-3.70044	0	1	1	0	0	34.0233	11	67	60	39	8	11.6	407	20.6	0.8	352	2.5	1117.72	254	1.4	24	103	19	0.2	0.621212	114.333	4.66667	71.8077	98.4	52	2
48	0	14	0	12	-3.58496	0	1	0	0	1	34.4022	15	47	50	34	9	13.2	226	13.5	1.6	146	3.3	1113.02	301	1.2	32	168	118	0.4	0.651515	149	4	58.3077	124.407	61.537	5
49	1	10	0	11	-3.45943	0	1	0	0	1	22.0569	15	48	37	40	5	9.5	237	10.2	0.6	153	2.4	1108.32	348	1.1	32	90	40	0.5	0.681818	185.25	5	85.0769	111.52	69.16	3
50	1	7	1	12	-3.58496	1	1	0	1	1	24.4979	15	75	55	50	5	9.6	380	63.8	0.6	90	2.5	1103.62	395	2.1	443	103	10	0.5	0.712121	221.5	6	110.536	107.071	62.8929	3
51	0	35	1	10	-3.32193	0	0	0	1	1	35.6647	15	60	43	37	4	12.6	235	25.8	1.5	195	2.6	1098.91	623	1.6	854	47	1058	0.7	0.742424	257.75	7	80.3929	72.1429	65	7
52	0	5	0	13	-3.70044	0	0	0	0	0	39.4219	11	62	54	29	6	9.9	257	12.2	2.9	146	2.7125	1094.21	436.5	1.5	16	47	29	0.4	0.772727	294	8	67.3243	109.121	58.4848	5
53	0	18	0	15	-3.90689	0	1	0	1	0	43.179	14	85	53	42	3	12.8	140	46.8	3.1	154	2.825	1089.51	250	1.2	860	158.5	922.5	0.95	0.80303	76	19.5	106.026	93.3939	54.9091	2
54	0	35	0	11	-3.45943	0	1	0	1	0	31.0299	15	74	77	53	6	11.9	263	121.4	3.6	230	2.9375	1084.81	214	1.8	1704	270	1816	1.5	0.833333	354.333	31	87.0702	108.627	55.6429	5
55	0	5	0	12	-3.58496	0	1	0	1	0	26.0617	15	19	39	20	5	10.8	208	9.7	1	76	3.05	1080.11	180	1.6	896	204	992.5	1.4	0.863636	632.667	42.5	78.0909	117.773	65.3182	5
56	0	22	1	14	-3.80735	1	0	0	1	1	26.9197	15	52	53	36	7	8.5	218	13.7	2.2	125	3.1625	1075.4	235	2.9	88	138	169	1.3	0.893939	911	54	63.1111	130.12	71.5833	6
57	0	4	1	8	-3	0	0	0	0	0	27.7778	15	91	65	41	8	11.9	199	17.9	2.7	270	3.275	1070.7	290	1.8	105.667	184.667	185.667	3.13333	0.924242	7958	37	72.1111	101.295	66.1026	3
58	1	21	0	12	-3.58496	0	1	0	0	1	24.2367	15	36	38	39	5	13.2	218	19.7	0.8	135	3.3875	1066	282.75	1.1	123.333	231.333	202.333	4.96667	0.954545	4017.5	20	93.9231	117.833	70.8167	2
59	0	12	0	13	-3.70044	0	1	0	1	0	22.7265	14	38	32	29	4	12.4	188	6.8	1.1	119	3.5	1061.3	275.5	2.4	141	278	219	6.8	0.984848	77	3	79.2895	130.111	68.25	3
60	1	17	1	11	-3.45943	0	1	1	0	1	25.9384	15	91	68	48	11	12.6	398	27.7	2.7	156	3.06667	1056.6	268.25	1.7	20	133	42	0.9	1.01515	171.667	6.66667	111.613	106.032	54.1935	2
61	1	50	0	16	-4	0	1	0	0	0	29.1503	14	33	27	29	2	11	162	9.7	0.6	110	2.63333	1051.89	261	1	14.5	99.5	30.5	0.6	1.04545	266.333	10.3333	58.3913	124.192	55.5385	2
62	1	51	0	16	-4	0	0	0	0	0	32.3621	15	53	47	37	3	9.3	431	24.3	1.3	116	2.2	1047.19	253.75	1	9	66	19	0.3	1.07576	361	14	92.7714	106.333	64.2424	3
63	1	5	0	12	-3.58496	0	1	1	0	1	26.3465	14	34	41	38	7	12.6	225	12.8	0.8	303	4.2	1042.49	246.5	1	20	97	17	0.3	1.10606	455.667	17.6667	72.5	131.905	69.2857	2
64	1	15	1	11	-3.45943	1	1	1	0	0	26.4449	15	44	50	37	9	13.2	218	20.6	1.2	453	3.9	1037.79	239.25	1	63	133	69	0.3	1.13636	550.333	21.3333	53.7037	119.84	58.12	2
65	0	24	0	9	-3.16993	0	0	0	1	1	26.5432	15	54	51	32	5	14.8	166	13.3	1.2	314	3.4	1033.09	232	1.8	44	47	60	1.1	1.16667	645	25	69.0156	92.6462	60.6769	4
66	0	14	1	15	-3.90689	0	0	0	1	1	28.2793	14	55	51	36	4	9.5	107	45.6	1.1	251	3.325	1028.38	514	1.6	46	128	82	0.6	1.19697	464.5	18	121.387	120.387	67.4516	3
67	0	25	0	9	-3.16993	0	1	0	0	0	28.3845	11	57	55	41	4	12.7	157	13.9	1.3	180	3.25	1023.68	296	1.2	41	114	73.6667	0.9	1.22727	284	11	54.5161	122.548	53.9032	3
68	1	13	0	14	-3.80735	0	1	1	0	0	48.585	15	42	46	30	10	11	226	7.7	1.4	79	3.175	1018.98	311	1.1	36	100	65.3333	1.2	1.25758	311	9.33333	77.9	126.161	46.2581	3
69	0	10	1	9	-3.16993	0	1	1	1	1	21.701	15	42	31	26	10	17.3	183	16	1.6	213	3.1	1014.28	597	1.2	31	86	57	1.5	1.28788	431.5	7.66667	81.5455	108.864	55.8182	2
70	0	5	1	10	-3.32193	0	0	0	1	1	28.8653	15	95	68	60	5	12.9	36	15.5	3	162	1.8	1009.57	883	1.7	25	55	121	0.9	1.31818	552	6	131.5	113.848	60.3939	9
71	1	15	1	9	-3.16993	0	1	1	0	1	25.255	3	144	92	59	10	8	63	11.1	3.6	284	3.1	1004.87	722.75	4.6	9	66	32	23	1.34848	287.5	4.5	102.923	108.68	41.28	14
72	1	12	1	13	-3.70044	0	0	0	1	1	22.7471	13	69	55	54	9	12.2	354	11.7	3.1	175	2.8	1000.17	562.5	4	1576.2	82.75	26.5	17.425	1.37879	23	3	99.5385	105.974	58.9737	5
73	0	13	0	14	-3.80735	0	1	0	0	0	33.19	14	25	34	31	3	11.3	248	6.7	0.7	76	2.5	995.468	402.25	1.1	3143.4	99.5	21	11.85	1.40909	22	2.66667	87.0588	145.941	69.1176	2
74	1	5	0	16	-4	0	1	1	1	0	43.6328	15	30	40	35	4	11.2	263	22	0.7	91	2.2	990.766	242	1.3	4710.6	116.25	15.5	6.275	1.43939	21	2.33333	82.8438	114.75	55.0938	3
75	1	12	0	12	-3.58496	1	1	1	1	0	27.4235	13	76	55	33	8	10.2	213	14.9	2.2	280	1.9	986.064	456	2.3	6277.8	133	10	0.7	1.4697	20	2	82.5833	100.829	62.9143	4
76	0	25	0	11	-3.45943	0	1	0	1	1	26.1359	15	82	64	47	9	12.7	137	15.8	5.2	285	2.3	981.362	344	2.5	7845	147	13240	2	1.5	228	8	118.154	98.7544	63.6316	12
77	0	18	0	7	-2.80735	0	1	0	1	0	31.0041	11	79	57	45	5	8.4	149	13.1	1.7	107	2.75	976.66	329.6	1.9	45	114	98	1.7	2.26	185.5	15	96.6538	101.12	59.12	6
78	1	16	0	11	-3.45943	1	1	1	0	0	35.8724	15	42	44	35	7	8.4	329	18.1	0.7	176	3.2	971.957	315.2	1.1	6	54	9	0.2	3.02	143	10	92.7692	114.923	55.3077	3
79	0	18	0	13	-3.70044	0	1	1	1	0	27.2817	15	47	34	31	7	11	134	8.1	2.6	247	3.5	967.255	300.8	1.5	53	58	66	0.5	3.78	100.5	5	69.76	113.292	61.25	2
80	0	10	1	14	-3.80735	0	1	0	1	1	34.1276	14	71	60	34	8	10.5	211	104.4	1.7	146	3.8	962.553	286.4	2.1	15	59	31	1.4	4.54	58	3.66667	102.7	113.545	51.6364	2
81	0	25	0	13	-3.70044	0	1	0	0	0	23.1994	15	69	47	19	5	9.8	70	27.7	0.8	304	2.6	957.851	272	2.4	857	109	1567	8.1	5.3	44.5	2.33333	105.867	111.194	64.9516	5
82	0	45	0	15	-3.90689	0	0	0	0	0	21.8708	15	44	59	27	8	7.8	216	13.5	1.1	120	2.95	953.149	183	1.3	33	152	86	1.4	4.88	31	1	95.5306	97.6667	55.7917	3
83	0	38	0	13	-3.70044	0	1	1	1	1	28.6948	15	67	58	41	12	10.4	200	10.6	5.9	186	3.3	948.447	252	1.6	21	73	30	0.2	4.46	52.2857	2.33333	94	112.841	42.5	5
84	0	7	0	19	-4.24793	0	0	0	0	0	28.9138	15	56	29	27	5	13.2	25	5	1.4	151	3.03333	943.745	323	2	36	41	54	2.5	4.04	73.5714	3.66667	93.9655	100.571	64.3571	3
85	0	9	1	13	-3.70044	1	0	0	1	0	29.1328	15	70	59	42	11	11.3	129	22.2	2.8	209	2.76667	939.043	205	1.75	28	174	124	4.9	3.62	94.8571	5	107.08	105.222	56.2963	7
86	0	8	0	16	-4	0	0	0	0	0	29.3519	15	57	36	23	3	13.2	33	10.7	4.1	192	2.5	934.34	768	1.5	189	119	128	3.6	3.2	116.143	5.25	86	111	70.5484	8
87	1	5	0	12	-3.58496	0	1	0	0	0	25.1039	10	67	47	33	8	13.7	150	10.3	2.4	200	2.83333	929.638	500.5	1.1	147.75	105.75	114.25	4.45	2.95	137.429	5.5	63	141.182	66.1818	3
88	0	7	0	14	-3.80735	0	1	0	0	0	28.7347	4	68	69	36	4	14.2	197	20.9	1.2	101	3.16667	924.936	233	1.2	106.5	92.5	100.5	5.3	2.7	158.714	5.75	82.8182	120.478	51.6957	4
89	0	9	0	12	-3.58496	0	1	0	1	0	27.6799	12	24	51	36	4	11.2	90	5.5	0.7	129	3.5	920.234	351	1.6	65.25	79.25	86.75	6.15	2.45	180	6	68.7273	132.091	62.2121	5
90	1	48	0	13	-3.70044	0	0	0	0	0	26.6251	9	75	81	40	7	8.2	386	16.9	0.9	152	3.46	915.532	469	1.3	24	66	73	7	2.2	144	5.5	113.9	119.63	61.9259	3
91	1	20	0	17	-4.08746	0	1	0	1	0	25.5703	14	33	27	24	5	9.4	256	9.2	1.4	109	3.42	910.83	464.6	1.2	30.5	75	85.5	3.7	2.13	108	5	77.8	123.904	59.1277	3
92	0	21	0	12	-3.58496	0	0	0	1	0	24.5155	14	69	54	43	3	12.4	319	26.2	2.5	135	3.38	906.128	460.2	1.5	37	84	98	0.4	2.06	72	4.5	109.514	95.375	60.6058	2
93	1	7	0	14	-3.80735	0	1	0	0	0	44.4444	15	66	41	39	6	9.2	156	7.4	1.4	103	3.34	901.426	455.8	1.3	97	260	89	1.4	1.99	36	4	87.3462	119.538	53.1923	3
94	0	75	1	13	-3.70044	0	1	0	0	1	39.1077	13	51	59	38	9	10.7	356	11.9	3.4	100	3.3	896.723	451.4	1.3	10	61	13	0.3	1.92	98	39.5	89.069	170.455	75.1364	3
95	0	9	0	11	-3.45943	0	1	1	0	1	33.771	15	43	42	38	5	11.4	196	31.1	3.7	280	3.6	892.021	447	1.3	75	70	230	0.5	1.85	1583	75	95.3077	111.467	56	4
96	0	2	1	13	-3.70044	0	1	1	0	1	25.7276	14	88	58	51	9	8.9	300	15.6	2.6	287	3.5	887.319	402.4	1.3	66	96	430	0.7	1.78	5140	315	85.6087	107.021	47.85	2
97	1	4	0	17	-4.08746	1	1	0	1	0	24.4291	14	45	35	32	6	8	157	5.7	7.5	91	3.8	882.617	357.8	1.4	25	133	61	0.8	1.71	4162.4	159.5	82.5556	94.6393	52.541	4
98	1	6	0	14	-3.80735	0	1	0	1	1	23.6941	14	65	50	46	6	8	465	10.5	5.2	119	4.1	877.915	313.2	1.2	14	97	38	0.8	1.64	3184.8	4	106.067	147.724	65.0345	2
99	1	12	1	15	-3.90689	1	1	0	1	0	22.9591	15	30	25	27	7	9.1	323	19.2	3.3	96	2.6	873.213	268.6	1.5	9	128	25	1	1.57	2207.2	5	86.75	98.7059	58.0588	6
100	0	16	0	9	-3.16993	0	1	1	0	0	38.7728	15	66	56	35	11	10.5	119	10.1	3.2	329	2.5	868.511	224	2.3	1766	107	5607	2.1	1.5	1229.6	6	64.7115	101.596	55.5962	5
101	0	15	0	10	-3.32193	1	1	0	0	1	30.9343	15	72	54	44	5	9.1	603	26.4	2.4	133	2.3	863.809	628	2.4	2179	157	7800	1.5	1.68571	252	7	99.28	116.9	50.225	8
102	1	12	0	13	-3.70044	0	1	0	1	0	24.0651	15	46	42	44	6	7.2	403	8.2	0.9	122	3	859.106	395	2.6	6	73	14	0.2	1.87143	517.667	5.75	74	109	55.25	4
103	1	34	0	11	-3.45943	0	1	0	1	1	26.8352	15	34	45	36	6	15.3	186	12.3	1.1	141	2.5	854.404	162	2.2	12	27	40	0.7	2.05714	783.333	4.5	92.0455	101.13	54.4565	9
104	1	20	1	12	-3.58496	0	1	1	0	1	30.8957	15	53	39	29	9	9.6	482	30.7	6.5	214	2.62222	849.702	166.286	1.5	20	31.5	46.5	1.35	2.24286	1049	3.25	109.348	122.083	52.2917	4
105	0	49	0	14	-3.80735	1	1	0	0	0	30.6654	14	47	37	26	8	10.3	194	10.5	2.1	135	2.74444	845	170.571	1.4	28	36	53	2	2.42857	1314.67	2	74.48	113.208	57	4
106	0	11	0	13	-3.70044	0	1	1	0	0	30.4351	14	34	27	24	8	11	191	4.1	1	186	2.86667	863	174.857	1.3	36	40.5	59.5	2.65	2.61429	1580.33	6.5	67.3333	107	53.125	2
107	0	6	1	12	-3.58496	0	1	1	1	1	30.2048	15	95	67	44	6	10.3	240	9.7	4.7	552	2.98889	881	179.143	1.1	44	45	66	3.3	2.8	1846	11	73.1667	108.32	66.54	9
108	1	12	0	16	-4	0	0	0	0	1	38	15	36	33	29	4	9	128	5.9	0.7	130	3.11111	889.256	183.429	1.5	26	49.5	38.5	2.6	2.715	171	3	104.64	115.96	63.92	2
109	1	3	0	17	-4.08746	0	1	0	0	0	32.9965	14	45	50	35	10	8.4	251	8.8	4.2	131	3.23333	897.512	187.714	1	8	54	11	1.9	2.63	41	4.4	77.4286	125.1	70.25	4
110	1	6	0	15	-3.90689	0	1	1	0	0	27.993	3	70	59	36	4	11.1	143	11.9	0.7	112	3.35556	905.767	192	1.1	15.5	57.5	24.5	1.2	2.545	146	5.8	91.5172	114.629	61.1613	6
111	0	9	0	13	-3.70044	0	1	0	0	0	27.6245	15	33	33	30	4	14.1	222	16.3	1.1	100	3.47778	914.023	304	1.2	23	61	38	0.5	2.46	251	7.2	69.5769	114.84	52.96	2
112	0	37	0	15	-3.90689	0	0	0	0	1	23.823	14	47	37	36	7	17.7	155	61.3	0.8	151	3.6	922.279	188	1.3	48	153	39	1.3	2.375	356	8.6	116.207	128.25	81.9286	2
113	1	7	0	11	-3.45943	1	1	0	1	0	34.3111	9	67	60	46	7	13.7	222	21.5	1.5	172	2.9	930.535	219.667	1.1	25	178	45	0.3	2.29	461	10	77.8919	113.513	59.4872	3
114	1	36	0	14	-3.80735	0	1	0	0	0	30.103	10	55	40	39	5	12.5	398	19	0.9	309	2.5	938.791	251.333	1.1	529.5	242.5	780	0.35	2.205	566	42.5	101.24	129.372	71.7949	2
115	0	13	1	10	-3.32193	0	1	1	0	1	25.8948	15	55	59	44	9	9	153	10	3.8	177	2.1	947.047	283	1.8	1034	307	1515	0.4	2.12	671	75	60	135.603	70.7353	4
116	1	26	0	11	-3.45943	1	0	0	1	1	27.8667	14	113	63	55	8	11.4	226	8	2	258	1.6	955.302	463	2.4	2975	89	8480	0.9	2.035	582.857	13	90.2069	99.4138	62.4138	3
117	0	5	1	9	-3.16993	0	0	1	1	1	34.6021	9	57	36	44	5	8.7	56	3.1	0.9	230	3	963.558	556	1.3	11	61	12	0.4	1.95	494.714	13	91.1667	100.75	56.7083	5
118	0	10	0	12	-3.58496	0	0	0	0	0	26.7633	10	68	47	30	6	12.5	116	9.1	1.3	125	3.2	971.814	657	1.1	125	77.6667	194.333	0.8	1.865	406.571	13	69.8485	104.684	55.5395	5
119	0	12	0	11	-3.45943	1	1	1	0	0	37.0833	6	79	60	47	7	12.3	176	15.8	1.4	144	3.4	980.07	230	1.4	239	94.3333	376.667	1.2	1.78	318.429	13	70.1034	104.966	56.7241	5
120	0	9	0	10	-3.32193	0	1	1	1	1	22.1714	15	63	59	33	9	10.6	285	21.1	1.5	181	3.6	988.326	235	2.5	353	111	559	1.6	1.695	230.286	13	96.9231	105.111	61.7037	5
121	0	16	0	16	-4	0	1	1	0	0	27.852	15	37	38	34	5	9.7	123	11.3	1.4	119	3.75	996.581	240	1.2	179.5	89	287.5	1	1.61	142.143	9	80.1481	122	65.6667	6
122	0	6	0	18	-4.16993	0	0	0	0	0	20.216	14	29	33	43	6	12.7	231	15.9	0.9	93	3.9	1004.84	216	1.2	6	67	16	0.4	1.525	54	5	53.6364	112.449	39.6218	2
123	0	7	1	9	-3.16993	0	0	1	1	1	25.5347	11	78	56	46	7	11.1	148	27	4.1	262	3.1	1013.09	587	2.2	41	83	59	0.8	1.44	171	6	73.6667	131.692	68.2115	2
124	0	12	1	14	-3.80735	0	0	0	1	1	23.5898	13	51	35	35	7	7.3	159	9	0.6	227	2.3	1021.35	450	5.5	22	113	25	0.3	1.355	204	5	93.1923	119.077	58.8846	2
125	0	8	1	13	-3.70044	0	0	1	0	0	23.4775	15	47	44	44	6	14.8	210	10	1.1	745	2.6	1029.6	313	1.1	844.5	108	1687	0.55	1.27	237	4	64.48	111.28	62.48	6
126	0	31	0	15	-3.90689	0	1	1	1	0	28.5218	15	64	47	20	10	8.8	260	11.4	8.6	157	3.4	1037.86	405	1.8	1667	103	3349	0.8	1.185	270	14	70.5	115.963	44.0741	6
127	0	4	0	14	-3.80735	0	1	0	0	1	30.0876	14	59	59	28	5	8.2	52	1	0.6	172	2.9	1046.12	497	1.7	31	113	145	2.8	1.1	425.667	12.6667	90.3636	97.9545	67.2727	5
128	0	6	0	14	-3.80735	0	1	1	1	0	31.6534	14	37	40	27	5	9.2	183	21	1	119	2.775	1054.37	250	1.6	26	85.5	83	1.65	3.77143	581.333	11.3333	80.2727	114.348	49.0217	2
129	1	9	1	13	-3.70044	0	0	0	0	1	31.0433	8	94	77	59	4	13.7	109	16.8	9.5	200	2.65	1062.63	293	1.3	21	58	21	0.5	6.44286	737	10	112.414	117.741	67.5278	4
130	0	6	0	15	-3.90689	0	1	0	0	0	31.2583	14	50	34	28	4	10.9	162	19.4	2.2	124	2.525	1070.88	271	1.3	15.5	69.5	21.5	0.5	9.11429	565.5	8.66667	60.92	104.5	52.9643	4
131	0	44	0	13	-3.70044	0	1	0	0	1	18.1077	4	77	57	40	4	7.6	222	10.7	2.7	118	2.4	1079.14	249	1.3	10	81	22	0.5	11.7857	394	7.33333	78.037	103.407	60.0741	7
132	0	9	1	14	-3.80735	0	1	0	0	1	33.2735	14	88	51	33	13	17.9	209	12.4	2.8	118	1.2	1087.4	227	1.4	12	101	39	0.5	14.4571	222.5	6	111	102.889	71.7037	2
133	0	10	1	15	-3.90689	0	1	1	1	1	25.7668	14	30	35	25	10	10.9	201	8.2	1.2	143	1.75	1095.65	205	1.5	8	87	13	1	17.1286	51	5.25	61.1111	129.818	52.8182	2
134	0	6	1	16	-4	0	1	0	0	1	28.3522	15	57	46	28	6	7.7	138	5.4	1.3	102	2.3	1103.91	183	1.8	206	1505	227	23.1	19.8	95	4.5	107.333	107	59	6
135	1	8	0	8	-3	0	1	0	0	1	30.9375	15	54	52	48	5	8.9	414	13.8	1.2	102	2.45	1112.16	344	1.5	106	770.5	123	11.95	17.91	152	3.75	105.4	125.107	52.6071	3
136	1	12	1	12	-3.58496	0	1	0	1	0	35.756	15	61	53	45	5	11	258	7.1	1.1	135	2.6	1120.42	313.5	1.7	6	36	19	0.8	16.02	209	3	94.7407	100.867	52.8333	2
137	1	5	1	12	-3.58496	0	1	0	1	0	28.3455	13	79	75	48	12	10.6	242	14	1.7	148	2.8	1128.67	283	1.5	76	351	68	0.7	14.13	93	12	134.846	101	64.4474	2
138	1	17	1	15	-3.90689	0	1	1	0	0	24.2664	14	84	68	31	12	10.4	195	36	4.9	331	2.7	1136.93	252.5	1.4	35	278	38	0.5	12.24	384	19	52.44	99.5893	44.375	4
139	0	8	0	13	-3.70044	0	1	0	0	0	33.7656	14	23	28	22	3	13.2	197	20.4	1.1	135	2.75	1145.19	222	1.3	54.25	270.5	55.5	0.5	10.35	294	15	73.8148	104.741	53.4815	4
140	1	11	0	6	-2.58496	0	1	0	1	0	19.9184	15	29	40	34	4	14.3	136	15	0.9	189	2.8	1153.44	138	1.5	73.5	263	73	0.5	8.46	204	11	83.3333	106.043	49.9783	4
141	0	8	0	12	-3.58496	0	1	0	1	0	29.0533	15	25	34	33	4	10.9	130	13.5	0.8	150	2.85	1161.7	188	1.4	92.75	255.5	90.5	0.5	6.57	114	7	78.0222	105.812	57.9375	7
142	1	12	1	13	-3.70044	0	1	1	0	0	33.8741	15	51	42	33	6	9.6	165	17.6	2	316	2.9	1169.95	215	1.2	112	248	108	0.5	4.68	24	3	81.7778	146.6	66.96	2
143	1	6	1	13	-3.70044	0	1	0	0	1	22.009	15	36	54	38	11	10.3	425	18	0.8	132	2.8	1178.21	242	1.2	68.5	203	72.5	1.05	2.79	30	3.5	72.3542	138.882	63.9364	5
144	1	15	0	10	-3.32193	0	1	1	1	0	37.9588	9	64	30	28	7	7.1	70	8.5	4	144	2.7	1186.47	269	1.7	25	158	37	1.6	0.9	36	4	89.7917	96.0417	44.7917	4
145	1	23	0	12	-3.58496	1	0	0	1	1	39.9338	15	75	55	48	6	14.9	100	18.4	2.2	205	2.7	1194.72	168	2.5	2795	124	5723	2.1	0.846154	238	10	72.7368	110.519	64.7407	3
146	1	6	0	10	-3.32193	0	1	0	1	1	33.9867	6	51	50	49	5	12.2	203	13.8	0.8	180	2.8	1202.98	155.5	1.2	2041.67	103.333	4067	1.8	0.792308	604.333	3	69.2083	125.917	60.6667	3
147	0	11	0	14	-3.80735	0	1	0	0	0	28.0397	11	36	37	37	2	10.7	150	19.3	1	104	2.9	1211.23	143	1.6	1288.33	82.6667	2411	1.5	0.738462	970.667	249	85.3824	101.289	54.4595	7
148	0	17	0	9	-3.16993	0	1	0	1	1	28.3337	15	66	50	33	5	15	224	21.5	1.1	259	3	1219.49	188.4	1.5	535	62	755	1.2	0.684615	1337	495	63.129	105.448	86.5862	5
149	0	16	1	13	-3.70044	0	0	0	0	0	25.4903	14	26	32	27	4	13.2	361	16.1	1.2	103	3.1	1227.74	233.8	1.3	36	82	51	0.9	0.630769	811.5	280	77.6078	98.4688	57.8125	2
150	0	17	0	11	-3.45943	0	1	1	1	1	22.6468	14	43	34	23	12	9.2	288	11.2	4.4	163	3.3	1236	279.2	1.4	31	288	57	1	0.576923	286	65	61.5385	96.9259	59.2308	6
151	0	4	0	12	-3.58496	0	1	1	1	0	24.8635	15	45	39	28	10	8.7	262	8.9	5.5	168	3.5	1380.77	324.6	1.5	19	232	20	0.7	0.523077	304.667	46.3333	86.3636	77.4286	61.1429	5
152	0	8	0	16	-4	0	1	1	1	0	27.0802	15	45	41	20	8	10.1	196	9	10.9	164	3.1	1525.55	370	1.2	11	204	25	1.8	0.469231	323.333	27.6667	75.2	97.48	66.48	5
153	0	3	1	16	-4	0	1	1	0	1	29.2969	15	80	47	29	9	11.6	66	17.7	1.9	259	3	1670.32	520	1.6	333	400	139	10	0.415385	342	9	100.645	124.5	65.6667	6
154	1	7	0	17	-4.08746	1	1	1	0	0	26.0151	15	27	27	16	6	11.3	278	18	0.9	145	2.86667	1815.09	670	1.1	230.667	287.667	103.667	7.13333	0.361538	268	8	72.7	141.075	58.475	2
155	1	9	0	14	-3.80735	0	1	0	0	0	22.7333	15	35	34	31	5	11.3	284	3	0.6	159	2.73333	1959.86	820	1.25	128.333	175.333	68.3333	4.26667	0.307692	194	7	93.9231	122.68	56.8	3
156	0	4	1	9	-3.16993	0	1	1	1	1	56.7474	15	71	52	36	9	14	158	20.9	2	287	2.6	2104.64	970	1.4	26	63	33	1.4	0.253846	120	6	88.4	120.346	61.7115	4
157	0	15	0	14	-3.80735	0	0	0	0	1	20.5466	4	72	47	43	3	11.7	201	15.3	0.7	139	3.1	2249.41	503	1.2	58	46	38	0.5	0.2	46	2	92	141.36	79.72	3
158	0	7	0	14	-3.80735	0	1	1	0	0	22.2677	14	33	32	33	7	11.3	165	6.9	1.3	178	3.3	2394.18	444.4	1.2	13	157	21	0.5	0.383333	136.333	15.3333	83.0278	100.971	54.5	2
159	0	27	0	10	-3.32193	0	1	0	1	1	23.9888	6	54	42	41	4	13.9	188	7.5	0.7	103	3.25	2538.95	385.8	1.1	11	39	16	0.4	0.566667	226.667	28.6667	67.7407	106.68	65.2	3
160	1	35	0	13	-3.70044	0	1	0	0	0	25.7098	15	86	65	55	7	11.3	285	21.1	3.3	193	3.2	2683.73	327.2	1.2	21	143	187	0.8	0.75	317	42	58.92	108.961	50.8	3
161	1	9	0	13	-3.70044	0	1	1	0	1	29.2969	15	39	44	34	7	8.5	209	8.1	1.4	104	3.26667	2828.5	268.6	1	23	140	144.333	0.733333	0.933333	219.333	29.3333	84.7391	110.583	53.8542	3
162	1	23	0	13	-3.70044	1	1	1	1	0	39.6131	15	41	35	33	6	10.4	204	21.4	1.4	111	3.33333	2973.27	210	1.2	25	137	101.667	0.666667	1.11667	121.667	16.6667	79.6286	101.417	52.5833	2
163	1	5	1	11	-3.45943	0	1	0	1	0	26.9983	13	36	46	43	6	11.8	332	11.6	1.4	104	3.4	3118.05	249	2.8	27	134	59	0.6	1.3	24	4	85.1	102.833	45.8333	2
164	0	39	0	13	-3.70044	0	0	0	0	1	27.4108	14	63	65	32	9	7.9	119	82.5	4.8	160	2.4	3262.82	288	2.7	9	121	21	0.8	1.48333	138	5	90	110.395	54.8158	8
165	0	23	0	16	-4	1	0	0	0	0	27.8232	15	25	28	20	9	7.1	109	4.6	1.1	101	2.5	3407.59	292.4	1.5	8	46	15	0.3	1.66667	252	6	76.1923	99.9167	60.7083	2
166	0	6	0	13	-3.70044	0	1	0	0	0	28.2357	9	81	41	25	7	8.4	164	4.8	3.1	110	2.9	3552.36	296.8	1.5	11	66	19	0.6	1.85	366	7	58.3478	107.348	62.7826	4
167	0	4	0	15	-3.90689	0	0	0	1	0	28.6482	15	31	29	26	6	12.2	159	16.7	1	117	3.3	3697.14	301.2	1.4	25	58	36	0.4	2.03333	296.8	6.75	70.1154	112.115	49.3077	2
168	1	11	0	9	-3.16993	1	1	1	1	0	29.0606	15	53	45	46	11	7.7	167	8.6	0.9	103	3.4	3841.91	305.6	2	88	515	413	2	2.21667	227.6	6.5	91.6757	97.7	68.225	3
169	1	15	0	15	-3.90689	1	1	1	1	1	31.7454	15	45	36	33	11	9.8	206	9	1.1	115	3.5	3986.68	310	6.8	51	491	160	3.1	2.4	158.4	6.25	118.44	106.4	83.76	2
170	1	30	0	9	-3.16993	0	1	1	0	1	34.4301	15	55	44	43	9	9.3	234	7.2	1.6	244	3	4131.45	314.4	1.1	152	492	399	0.6	2.38529	89.2	6	99.1224	144.05	61.82	5
171	1	4	0	13	-3.70044	0	1	0	1	0	29.2854	14	45	50	29	7	11.7	216	3.9	1.1	126	3.2	4276.23	318.8	1.2	14	180	30	0.6	2.37059	20	6.5	81.3846	112.2	53.36	2
172	1	16	0	9	-3.16993	0	1	0	0	1	24.1407	15	98	65	41	6	8	43	129.8	3.1	116	3.15	4421	323.2	1.9	37	298	57	2.7	2.35588	55	7	100.446	98.1538	45.5962	9
173	1	12	0	14	-3.80735	0	1	0	0	0	24.063	15	43	59	32	11	12.1	204	9.5	1.2	178	3.1	4565.77	327.6	1.3	36	179	59.5	2.2	2.34118	158	8.66667	71.1957	95.2407	55.2685	2
174	0	40	0	11	-3.45943	0	1	0	0	0	23.9853	3	116	85	57	7	10.2	257	33.2	1.1	131	3.05	4710.55	332	1.7	35	60	62	1.7	2.32647	261	10.3333	78.2826	111.467	58.1111	4
175	1	7	0	13	-3.70044	0	1	0	0	1	24.3846	13	43	54	36	4	8.4	145	6.5	4.2	151	3	4855.32	372	1.2	24	59	45	0.3	2.31176	364	12	89.6	118.444	54.8704	3
176	0	23	0	16	-4	0	1	1	1	0	24.7839	15	45	49	22	12	9.9	228	13	4.6	161	3.3	5000.09	474	1.4	289	117	439	1.2	2.29706	341.286	9	50.4828	100.5	50.7143	4
177	0	8	0	14	-3.80735	0	0	0	1	0	23.7191	15	31	35	19	5	9.4	140	9.3	0.7	193	3.23333	5144.86	576	1.5	125	117	199	2.9	2.28235	318.571	8.625	99.6774	97.303	65.1818	5
178	1	9	0	10	-3.32193	0	1	0	0	0	28.0388	14	18	39	33	2	9.6	122	6.3	0.6	151	3.16667	5289.64	678	1.2	75	134.5	123.5	2.6	2.26765	295.857	8.25	72.9615	121.944	55.9815	5
179	0	9	0	15	-3.90689	0	0	1	0	1	32.3585	15	38	31	23	7	10.5	93	15.2	1.3	139	3.1	5434.41	501.5	1.7	25	152	48	2.3	2.25294	273.143	7.875	77.4615	99.08	49.72	3
180	0	14	0	13	-3.70044	0	0	1	0	0	36.6782	14	35	28	23	7	9.6	91	7.7	0.9	133	3.5	5579.18	325	1.3	15	119	43	2.2	2.23824	250.429	7.5	66.5217	96.5833	50.875	4
181	0	36	0	12	-3.58496	0	1	1	0	0	29.0304	15	52	44	40	5	10.2	338	33.8	1.2	245	2.2	5723.95	318.2	1.3	9	65	10	0.6	2.22353	227.714	7.125	66.3438	106.515	51.7576	2
182	0	10	1	12	-3.58496	0	1	1	0	1	21.3825	5	95	76	42	12	13.8	140	18.8	2.3	384	2.4	5868.73	311.4	1.5	12	90	18	0.8	2.20882	205	6.75	72.9333	159.812	58.25	3
183	1	3	0	12	-3.58496	0	1	1	0	1	29.2101	15	63	49	38	10	9.3	371	13.5	4.5	356	3.5	6013.5	304.6	1.5	18	61	31	0.5	2.19412	321.667	6.375	93.72	111.192	51.1154	7
184	0	14	0	11	-3.45943	0	1	1	0	1	18.5494	14	49	35	43	6	8.5	412	9.6	1.4	273	2.6	6158.27	297.8	1.7	21	112	69	0.4	2.17941	438.333	6	82.5517	125.889	58.9259	4
185	0	5	0	12	-3.58496	0	1	0	0	0	19.0819	6	72	56	43	9	12.8	170	14.5	1.5	206	3.3	6303.05	291	1.7	25.5	93.5	74.5	0.75	2.16471	555	12	89.5306	133.99	54.549	5
186	0	15	1	13	-3.70044	0	1	1	0	1	19.6143	15	56	48	43	9	7.6	161	18.4	5.4	146	2.8	6447.82	312.167	1.3	30	75	80	1.1	2.15	384	10.3333	94.1739	104.957	59.9565	5
187	0	5	0	11	-3.45943	0	1	1	0	0	28.1714	8	68	68	33	12	8.7	194	7.3	0.5	373	2.9	6592.59	333.333	1.2	6	228	20	0.6	2.13529	213	8.66667	70.88	102.125	42.7083	3
188	0	5	1	9	-3.16993	0	1	1	1	1	36.7284	15	54	48	37	6	12	283	22.8	1.7	88	3.1	6737.36	354.5	3.3	12	53	23	1.2	2.12059	42	7	103.529	108.789	59.9474	7
189	0	6	1	12	-3.58496	0	1	1	1	0	21.551	11	82	48	34	7	10.9	189	7	3.8	286	3.35	6882.14	375.667	1.2	15	50	25	0.3	2.10588	49	5.33333	113.36	117.591	62.6364	2
190	0	13	0	12	-3.58496	0	1	1	0	0	24	15	54	50	34	7	9.9	217	8.8	1.1	234	3.6	7026.91	396.833	1.2	20	58	27.3333	0.266667	2.09118	56	3.66667	88.7308	121.207	55.9828	3
191	0	4	0	13	-3.70044	0	1	1	0	1	29.1574	15	31	42	38	12	9.9	237	8	2	231	3.85	7171.68	418	1.1	25	66	29.6667	0.233333	2.07647	63	2	76	138.68	66.8	3
192	0	4	0	15	-3.90689	0	1	1	1	0	34.3148	15	38	41	33	4	12.8	255	48.6	0.8	178	4.1	7316.45	244	1.5	30	74	32	0.2	2.06176	157.25	10.5	100.357	103.5	60.3049	3
193	0	21	0	12	-3.58496	0	0	0	1	1	23.2007	9	65	71	49	5	12.9	208	21.8	1.5	100	3.25	7461.23	635	1.2	11	55	21	0.6	2.04706	251.5	19	85.6154	109.926	46.7407	8
194	1	17	0	12	-3.58496	0	0	0	0	1	31.3197	15	89	52	41	2	9.7	44	18.9	3.5	137	2.4	7606	1026	1.2	59	275	144	1.2	2.03235	345.75	27.5	111.31	96.8276	56.7586	2
195	0	21	0	16	-4	0	1	0	1	0	27.0093	14	25	30	35	4	14.5	206	14.2	0.9	141	3	9163.86	777.5	1.1	99.5	217	119.5	0.8	2.01765	440	36	84.3824	159.156	84.4375	2
196	1	14	0	13	-3.70044	0	1	0	0	1	22.699	15	57	38	42	5	12.4	385	7.9	0.7	130	3.6	10721.7	529	1	140	159	95	0.4	2.00294	422.25	31.8571	78.8333	130.88	62.56	4
197	0	4	0	18	-4.16993	0	1	0	1	0	23.5057	15	22	26	24	3	14.6	76	9	0.9	98	3.4	12279.6	571.8	1.7	31	132	53	1.2	1.98824	404.5	27.7143	88	132.478	67.7826	2
198	0	79	1	12	-3.58496	0	1	0	1	1	24.3124	15	39	47	32	5	7.9	86	4.7	0.8	137	3.8	13837.4	614.6	1.1	62	183	76	2.8	1.97353	386.75	23.5714	108.714	126.432	84.7568	6
199	1	9	0	15	-3.90689	0	1	0	1	0	25.1192	12	41	37	34	5	13.3	289	10.6	0.8	96	4.2	15395.3	657.4	1.2	10	121	16	0.5	1.95882	369	19.4286	67.5	131.308	55.6923	2
200	0	20	0	14	-3.80735	0	1	0	0	0	25.9259	14	55	29	37	2	11.2	148	3.6	1	113	2.5	16953.1	700.2	1.2	16.5	109.5	23	0.45	1.94412	351.25	15.2857	115.75	97.7069	54.8448	2
201	1	14	1	10	-3.32193	0	1	0	1	1	36.7966	15	80	62	46	2	11.7	312	56.6	3.3	223	2.6	18511	743	1.7	23	98	30	0.4	1.92941	333.5	11.1429	77.88	120.88	55.48	10
202	1	2	1	3	-1.58496	0	0	0	1	0	31.0156	13	46	53	40	6	13.3	94	20	1.5	158	3.05	18441.5	509.5	3.9	33.5	128	53.5	2.85	1.91471	315.75	7	83.5185	99.5769	56.5769	4
203	0	9	1	15	-3.90689	1	1	0	0	1	33.737	15	57	43	28	11	7.1	156	7.7	4.5	171	3.5	18372	276	2.4	44	158	77	5.3	1.9	298	15	78.3333	103.154	50.8077	3
204	1	9	0	12	-3.58496	0	0	0	1	0	36.4583	15	41	46	27	6	8.4	396	8.8	5.8	141	3	18302.5	249.5	1.7	133	305	221.5	3.2	1.1	314.667	9	87.55	106.667	58.0556	7
205	1	8	0	17	-4.08746	0	1	0	0	0	39.1797	15	38	33	23	5	10.2	311	22.5	6.8	83	2.5	18233.1	223	2.1	222	452	366	1.1	0.3	331.333	3	88.0417	102.167	52.8333	4
206	0	11	1	14	-3.80735	1	0	1	1	0	26.7326	15	49	37	22	14	7.2	207	10.9	2	240	2.63333	18163.6	196.5	1.2	20	208	41	0.9	0.54	348	3.83333	70.2143	101.071	45.7857	3
207	0	12	0	13	-3.70044	0	1	1	0	0	28.4272	4	60	74	56	8	11.3	178	20	1	156	2.76667	18094.1	170	1.5	20.5	127	43	1.45	0.78	364.667	4.66667	83.6585	104.977	55.8409	4
208	1	13	1	17	-4.08746	0	1	0	0	0	24.6667	15	56	35	19	7	13.1	292	17.3	1.3	129	2.9	18024.6	169.667	1.3	21	46	45	2	1.02	381.333	5.5	87.9231	111.48	57.8	2
209	0	14	0	11	-3.45943	0	1	0	0	0	18.1791	10	85	62	41	6	14.9	449	11.6	10.5	372	3.5	17955.1	169.333	1.1	11	81.6667	6	0.3	1.26	398	6.33333	85.9231	102.04	58.72	3
210	0	5	0	14	-3.80735	0	0	0	0	0	28.2572	14	38	34	40	4	15.7	180	11.2	1.1	154	3.25	17885.6	169	1.2	11	117.333	28	0.25	1.5	253	7.16667	94.1111	99.3214	54.7857	2
211	1	17	1	12	-3.58496	0	0	1	0	1	38.3353	15	60	61	34	8	8.3	239	14.5	2.5	119	3	17816.1	168.667	1.2	11	153	50	0.2	1.74	108	8	77.3158	115.4	48.15	3
212	0	10	0	14	-3.80735	0	0	0	0	0	32.2872	15	38	29	31	3	16.8	200	5.1	1.2	171	3.9	17746.7	168.333	1.4	17	40	18	0.6	1.98	261	31	103.905	103.019	66.0769	7
213	1	8	0	13	-3.70044	1	1	0	1	0	26.2391	15	27	39	25	6	10.9	163	16	0.7	103	4	17677.2	168	1.3	14	47.5	39	0.5	2.22	414	54	79.9574	102.331	65.8099	3
214	0	22	0	9	-3.16993	0	0	0	0	1	28.1315	15	70	43	38	2	12.1	217	1.8	2.5	92	4.1	17607.7	169.8	1.4	21	55	47	0.7	2.46	353.667	45.1667	102.231	103.192	54.3846	2
215	0	95	1	14	-3.80735	0	1	1	0	1	30.4327	10	79	49	33	7	8.2	33	4.6	1.5	177	3.8	17538.2	171.6	1.4	31	96	39	3.9	2.7	293.333	36.3333	108.567	156.5	98.6538	8
216	1	62	0	13	-3.70044	0	1	0	0	1	22.3746	15	34	30	30	3	11.95	101.5	10.6	1.5	189	3.5	17468.7	173.4	1.4	42	125	43	2.25	3.36667	233	27.5	88.3929	116.686	67.4857	3
217	0	3	0	19	-4.24793	0	1	0	0	0	22.9868	15	59	29	25	2	15.7	170	16.6	1.5	201	3.2	17399.2	175.2	1.4	53	154	47	0.6	4.03333	172.667	18.6667	80.2609	100.609	54.3043	3
218	1	8	0	10	-3.32193	0	1	0	0	0	23.5989	15	21	42	32	5	11.5	186	10.8	1	154	2.9	17329.7	177	1.8	8	40	24	0.9	4.7	112.333	9.83333	74.9143	131	66.75	3
219	0	6	0	17	-4.08746	0	0	0	0	0	21.0292	15	46	40	35	6	8.7	159	11	1.4	129	2.6	17260.2	240	1.7	17	132	61	3.2	5.36667	52	1	57.0385	101.192	65.8077	4
220	1	6	1	15	-3.90689	0	1	1	0	1	18.4595	15	58	40	42	6	15.2	243	13	0.9	137	4.7	17190.8	303	1	16	67	36	0.3	6.03333	136	8	112	102.08	70.84	2
221	0	10	0	12	-3.58496	0	0	0	0	0	22.5952	15	60	44	27	4	11.9	242	104.8	3	113	3.1	17121.3	366	1.4	23	96	19	0.5	6.7	95.5	6.5	79.1923	119.6	49.12	3
222	1	22	0	17	-4.08746	0	0	0	1	1	28.6735	15	61	31	26	5	12.3	445	9.5	0.6	91	3.16667	17051.8	291.667	1.2	35.3333	131.333	46.3333	6.1	7.36667	55	5	76.625	90.6833	50.05	5
223	1	37	1	12	-3.58496	0	0	0	1	1	32.6239	8	76	70	51	6	11.7	289	17.8	0.7	147	3.23333	16982.3	217.333	1.3	47.6667	166.667	73.6667	11.7	8.03333	41	3	75.8889	92.1923	49.4231	2
224	0	13	1	12	-3.58496	0	0	0	0	1	36.5744	14	71	46	40	5	9	150	22.4	1.4	103	3.3	16912.8	143	2.2	60	202	101	17.3	8.7	42.5	3	83.7111	114.356	57.4	10
225	1	6	0	18	-4.16993	0	1	1	1	0	30.7641	13	34	34	33	4	9.3	241	10.1	1.3	108	2.83333	16843.3	150.5	1.4	11	64	18	0.4	6.56667	44	3	83.8	104.417	68.375	4
226	1	8	1	13	-3.70044	0	1	0	0	1	24.9539	15	34	41	35	7	10.4	172	13.6	1	134	2.36667	16773.8	158	1	84	66	454	0.3	4.43333	530.75	547	81.48	114.442	71.3077	4
227	0	14	1	10	-3.32193	0	0	0	0	0	27.6398	7	90	58	32	8	14	47	0.8	0.9	187	1.9	16704.4	165.5	2.1	19	62	25	4.4	2.3	1017.5	431.333	111.75	128.609	75.913	10
228	1	12	0	11	-3.45943	0	1	1	1	0	30.3258	10	52	44	43	9	9.3	181	19.5	0.8	129	2.65	16634.9	173	1.4	16.5	111	46	2.45	2.256	1504.25	315.667	94.1818	106.948	56.1875	2
229	1	53	0	9	-3.16993	0	1	0	1	1	33.0409	15	54	44	35	9	11.5	355	11.5	8.6	180	3.4	16565.4	174.429	4.6	14	160	67	0.5	2.212	1991	200	97.5714	108.93	55.9211	5
230	1	2	1	9	-3.16993	0	1	0	1	0	35.756	15	55	32	36	7	9.5	264	15	2.6	126	2.3	16495.9	175.857	3.4	21	381	42	2.5	2.168	1692	187.333	82.5385	131.56	57.88	4
231	1	7	0	16	-4	1	1	0	0	1	33.9758	15	27	27	29	4	15.9	128	5.2	0.7	168	2.4	16426.4	177.286	1.2	18.5	222	82	1.45	2.124	1393	174.667	83.96	116.84	65.16	4
232	0	3	1	13	-3.70044	0	1	1	1	0	32.1955	14	80	50	39	8	11.4	528	24.8	2.1	453	2.5	16356.9	178.714	1.6	16	63	122	0.4	2.08	1094	162	90.5273	105.3	63.1636	3
233	0	19	0	16	-4	0	1	1	0	1	30.4153	15	91	42	47	5	12.8	168	21.2	2.1	411	2.6	16287.4	180.143	1.5	50	102	96	2.1	2.036	620	7	101.231	123.083	65.875	2
234	1	6	0	13	-3.70044	0	1	1	0	0	26.8855	15	39	41	41	5	12.7	317	21.3	0.8	216	3.5	16218	181.571	1	40.75	96.25	76	1.725	1.992	512.4	5.66667	81	131.065	63.8548	2
235	0	9	0	11	-3.45943	0	1	0	1	0	23.3556	15	32	37	33	6	11.5	220	6.8	1	136	3	16148.5	183	1.3	31.5	90.5	56	1.35	1.948	404.8	4.33333	79.12	109.648	38.2778	3
236	0	23	0	17	-4.08746	1	1	0	0	0	18.5813	15	46	27	26	5	11.7	269	11.9	0.8	130	2.5	16079	181.5	1.1	22.25	84.75	36	0.975	1.904	297.2	3	82.8148	118.04	77.68	2
237	0	13	0	13	-3.70044	1	0	0	1	0	24.0278	14	45	40	38	8	12.7	132	14.5	2.7	308	2	16009.5	180	1.8	13	79	16	0.6	1.86	189.6	3	83.2917	97.875	63.25	2
238	1	8	0	17	-4.08746	1	1	0	0	0	37.7811	14	38	35	42	5	11.3	377	23	1.1	141	2.1	15940	216.5	1.6	235	71.5	218	0.8	1.816	82	1	111.875	108.194	69.6129	2
239	1	6	0	14	-3.80735	0	1	0	0	0	23.7738	15	39	26	40	3	11.9	311	23.5	0.8	341	2.2	15870.5	253	1.1	457	64	420	1	1.772	528	45	84.2692	97.9512	54.65	4
240	0	15	0	14	-3.80735	1	1	1	1	1	35.8225	15	55	46	31	10	8	325	14.9	2.4	103	2.3	15801	289.5	1.3	50	305	36	0.5	1.728	406	35	59.4286	112.194	46.129	3
241	0	11	0	12	-3.58496	0	0	0	1	0	26.3958	15	43	27	27	6	10.1	219	14.2	0.7	92	2.5	15731.6	326	2.2	36.5	176	32.5	0.45	1.684	284	25	83.375	103.312	61.8125	3
242	1	5	0	16	-4	0	0	0	0	0	27.2025	15	30	25	19	4	10.5	243	12.6	0.7	190	2.7	15662.1	275	1.3	23	47	29	0.4	1.64	162	15	87.76	106.6	57.36	3
243	0	25	0	11	-3.45943	1	1	1	1	1	28.0092	15	40	36	31	8	8.1	146	11.6	3.9	329	2.9	15592.6	224	3	28	90	23	0.2	1.596	40	5	85.6154	117.5	76.2083	4
244	1	10	1	12	-3.58496	0	0	0	0	1	28.6834	15	36	40	38	4	11	189	15.3	0.8	173	3	15523.1	173	1.2	361.5	85	285	0.4	1.552	45	3.5	88	108.677	60.0323	3
245	1	19	0	14	-3.80735	0	1	1	1	0	29.3575	14	44	37	32	6	12.3	243	17.6	1.4	182	3.1	15453.6	174.636	1.8	695	80	547	0.6	1.508	50	2	80.6667	117.321	52.2143	2
246	0	8	0	11	-3.45943	0	1	1	1	1	26.3958	15	44	41	40	8	10.6	193	26.4	1.4	177	3.2	15384.1	176.273	1.6	623	219	944	1	1.464	692	10	104.708	100.783	49.4783	7
247	1	17	1	10	-3.32193	0	1	1	0	1	20.2914	12	61	60	43	11	10.8	422	12.1	1.2	199	3.05	15314.6	177.909	1	43	169	66	0.7	1.42	590.2	6	108.192	138.152	64.6212	2
248	1	22	0	9	-3.16993	0	0	1	1	1	27.205	9	69	46	40	10	10.7	223	16.1	2.6	193	2.9	15245.1	179.545	1.6	13	119	16	0.5	1.376	488.4	2	81.5429	104	45.9655	2
249	1	42	0	14	-3.80735	1	1	1	1	1	34.1187	14	64	34	23	8	9	176	18	0.8	313	2.925	15175.7	181.182	1.6	21.6667	112	57.6667	0.466667	1.332	386.6	2.5	74	118	58.087	2
250	0	3	1	18	-4.16993	0	0	0	0	0	33.3277	15	61	33	45	6	13.9	163	8.6	1.3	194	2.95	15106.2	182.818	1.3	30.3333	105	99.3333	0.433333	1.288	284.8	3	94.2692	101.28	52.08	3
251	0	19	0	14	-3.80735	0	1	1	1	0	32.5366	15	61	48	32	8	7.8	152	9.5	5.5	113	2.975	15036.7	184.455	1	39	98	141	0.4	1.244	183	21	78.48	134	58.4	4
252	1	21	1	17	-4.08746	0	1	1	0	1	31.7455	15	33	35	20	11	8.1	43	8	1.6	201	3	14967.2	186.091	1.3	12	618	27	2.4	1.2	408	18.4286	81.52	128.44	70.72	6
253	1	3	0	14	-3.80735	0	0	1	1	0	30.9545	8	53	57	48	5	11.1	245	15.1	0.7	166	2.75	14897.7	187.727	1.1	19	61	52	0.4	1.45	633	15.8571	89.5	157.06	73.84	3
254	0	28	0	12	-3.58496	0	0	0	0	1	30.1634	7	59	43	40	2	12.2	150	17.1	0.6	90	2.5	14828.2	189.364	1.2	42	100	77	0.5	1.7	858	13.2857	98.0769	115.423	69.8846	3
255	1	6	0	12	-3.58496	0	1	1	1	0	29.3724	3	72	60	34	5	9.9	166	9.5	0.7	92	2.475	14758.7	191	1.5	34.3333	84.3333	72.6667	0.533333	1.95	689	10.7143	75.7778	111.694	48.5	8
256	1	39	0	13	-3.70044	0	1	0	0	0	30.5083	11	54	48	36	4	10.3	161	13.3	1.1	176	2.45	14689.3	226	1.5	26.6667	68.6667	68.3333	0.566667	2.2	520	8.14286	74.6154	142.08	56	2
257	0	25	0	15	-3.90689	1	0	0	1	0	28.5714	15	32	37	26	7	12	159	19.4	1.5	138	2.425	14619.8	261	1.5	19	53	64	0.6	2.45	351	5.57143	100.36	75.9583	64.7083	6
258	0	55	0	13	-3.70044	0	1	1	1	1	39.7878	3	134	83	58	7	10.7	101	19.9	3.9	371	2.4	14550.3	446	1.9	3355	249	5666	1.2	2.7	182	3	106.804	103.896	58.3958	9
259	0	15	0	14	-3.80735	0	1	1	0	0	37.766	15	49	31	25	4	8.9	57	14.1	1.9	122	2.3	14480.8	442	1.9	163	332	103	1.6	2.95	13	16.75	86.7381	127.488	66.093	4
260	0	9	0	8	-3	0	1	1	0	0	35.7442	15	70	61	32	6	11.6	212	27	2.8	368	2.6	14411.3	164	1.9	3024	98	4364	3.7	3.2	1997.33	30.5	95.2727	103.278	60.3194	10
261	0	26	1	15	-3.90689	0	1	0	1	1	31.5747	15	76	30	33	3	15.2	214	14.3	1.4	102	2.72	14341.8	191	1.8	34	16	20	0.3	3.12857	3981.67	44.25	101.833	155.481	80.8519	2
262	1	25	0	12	-3.58496	0	1	0	0	1	21.9887	15	28	28	37	7	14	335	19.2	0.8	175	2.84	14272.3	218	1.2	38	29.5	110	0.8	3.05714	5966	58	90.44	131	52.0323	4
263	0	32	0	12	-3.58496	0	1	1	1	1	24.1238	3	112	76	43	9	11.8	108	13.4	2	288	2.96	14202.9	285	1.5	10	43	24	0.5	2.98571	4779.2	44	83.0278	141.361	61.8056	3
264	1	5	1	13	-3.70044	0	1	0	0	0	24.8045	15	12	29	28	8	9.5	128	13.5	0.4	104	3.08	14133.4	336.5	1.4	60	63	31	0.9	2.91429	3592.4	30	65.5217	131.364	65.1818	2
265	1	21	0	13	-3.70044	1	1	1	1	0	21.2457	15	55	35	26	7	9.6	300	16.3	0.6	121	3.2	14063.9	388	1.3	23	99	126	0.5	2.84286	2405.6	16	116.727	118.762	62.1429	2
266	1	9	0	18	-4.16993	1	1	1	1	1	21.8477	14	33	27	27	5	8	331	19.5	0.5	164	3.45	13994.4	439.5	1.3	13	119	14	0.6	2.77143	1218.8	2	108.92	120.72	72.04	2
267	0	11	0	16	-4	0	1	1	1	0	22.4497	14	45	35	27	10	9.1	173	7.3	5.1	251	3.7	13924.9	491	1.9	17	127	22	0.2	2.7	32	4	75.9259	99.4091	53.0455	2
268	1	12	0	14	-3.80735	0	0	0	1	1	23.0518	14	64	39	41	7	10.1	192	14.9	0.8	171	2.9	13855.4	337	1.2	101	63	118	1.1	2.62857	366.667	26.6667	102.701	111.567	58.1761	7
269	0	9	0	12	-3.58496	0	1	0	1	0	26.7208	15	30	27	27	3	11.2	287	17.5	0.9	88	3.8	13785.9	183	1.4	15	89	23	0.8	2.55714	701.333	49.3333	68.4054	118.474	56.3205	2
270	0	18	0	10	-3.32193	0	0	0	0	1	30.2992	15	69	59	37	7	15.9	139	16.6	2.4	388	4.15	13716.4	245	1.2	127	66	231	0.7	2.48571	1036	72	57.5652	98.3846	67.5769	2
271	0	63	0	15	-3.90689	0	1	0	0	1	30.8358	13	42	33	37	5	13.6	209	8.7	1.1	114	4.5	13647	201	1.3	9	84	11	0.4	2.41429	46	2	72.3824	151.3	85.8667	3
272	0	30	1	12	-3.58496	0	0	1	0	0	27.102	15	66	39	31	9	11.3	72	12.3	3.9	241	3.8	13577.5	157	2.4	12	201	59	5	2.34286	62.5	5	97.1034	111.345	39.3103	9
273	0	16	0	14	-3.80735	0	1	0	0	1	27.7991	14	50	24	34	3	13.4	175	14.7	1.2	217	3.1	13508	186.25	1.1	19	69	30	0.6	2.27143	79	4.66667	66.9677	119.84	61.84	3
274	1	5	0	15	-3.90689	0	1	0	1	0	25.1039	11	52	41	30	7	11.9	216	7.6	1.9	118	3.55	13438.5	215.5	2.1	30	73	38	0.8	2.2	83	4.33333	76.4783	144.875	66.6667	2
275	1	3	0	14	-3.80735	0	0	0	1	0	23.7513	11	52	33	39	5	10	581	15	1.1	128	4	13369	244.75	1.2	25	57	27	0.4	2.12857	87	4	120.348	140.682	96.1364	2
276	1	5	1	12	-3.58496	0	1	0	1	1	22.3987	15	59	50	36	4	14.1	174	13	0.7	163	2.5	13299.5	274	3.4	20	46	29	0.9	2.05714	53	5	84.24	110.846	64.4808	4
277	1	6	0	13	-3.70044	0	1	0	0	0	27.1875	9	68	45	36	6	11.3	130	10.7	1.6	201	2.6125	13230	270.333	2.25	16.5	55.6667	24.6667	0.833333	1.98571	586	4	82.5	126.818	50.9091	4
278	1	5	0	18	-4.16993	0	1	1	0	1	23.5475	15	44	32	28	9	11.8	271	10.6	1.5	208	2.725	13160.6	266.667	1.1	13	65.3333	20.3333	0.766667	1.91429	114	3	75.6957	137.091	69.3913	2
279	0	9	1	14	-3.80735	0	1	0	1	1	19.9074	14	60	33	34	5	11.8	209	14	0.8	96	2.8375	13091.1	263	2.5	5	75	16	0.7	1.84286	87	5	92.3103	107	66.25	2
280	1	6	0	13	-3.70044	1	0	1	0	0	26.5625	15	40	26	29	5	8.7	185	12.2	0.8	103	2.95	13021.6	212	1.5	19.8571	80	15.2	0.66	1.77143	127.333	7	92.5238	109.795	45.9318	3
281	0	10	0	12	-3.58496	0	0	0	0	0	22.534	15	36	28	31	3	10.6	94	5.1	0.7	147	3.0625	12952.1	190.2	1.3	34.7143	85	14.4	0.62	1.7	167.667	9	65.0741	140	67.4444	3
282	0	5	0	16	-4	0	0	1	1	0	19.321	15	69	38	36	7	11.3	228	4.5	3.1	210	3.175	12882.6	168.4	1.25	49.5714	90	13.6	0.58	1.62857	208	11	51.3043	98.8696	47.6522	3
283	0	25	0	14	-3.80735	0	1	1	0	0	24.6027	15	60	42	32	8	8.9	351	12.9	4.3	183	3.2875	12813.1	146.6	1.2	64.4286	95	12.8	0.54	1.55714	181.5	9	60.1786	115.321	48.2857	3
284	0	12	1	10	-3.32193	0	1	1	0	1	29.8845	15	50	55	32	10	12.2	180	13.5	4.2	201	3.4	12743.6	124.8	1.3	79.2857	100	12	0.5	1.48571	155	7	83.6296	111.385	67.9231	3
285	0	7	0	13	-3.70044	0	1	0	1	0	27.4286	13	32	45	35	4	13	235	23.7	1.1	126	3.36667	12674.2	103	1.3	94.1429	107	60.5	0.45	1.41429	128.5	5	92.2051	107.061	59.3293	3
286	1	17	0	10	-3.32193	0	1	1	1	1	28.2284	3	104	70	53	12	7.6	359	14.1	1	253	3.33333	12604.7	224.5	1.3	109	114	109	0.4	1.34286	102	3	103.962	103.96	57.32	4
287	1	15	0	13	-3.70044	0	1	1	1	0	34.5294	7	48	37	37	9	11	324	7.3	1.6	181	3.3	12535.2	346	1.2	67	91	88	0.4	1.27143	34	2	87.4667	138.593	65.3704	5
288	1	27	0	15	-3.90689	0	1	1	1	0	40.8304	14	47	30	23	5	8.4	220	3.8	4.4	182	3.2	12465.7	340	1.1	61	66.5	182	1.25	1.2	5847	24	58.8846	130.348	49.3913	7
289	1	186	1	11	-3.45943	0	0	0	1	1	25.0781	6	64	39	47	6	9.6	125	20.4	0.6	128	3.1	12396.2	334	1.6	55	42	276	2.1	1.12857	11660	46	86.9167	110.042	61.2083	3
290	1	9	0	11	-3.45943	0	1	0	0	1	33.6406	15	43	45	36	5	11.8	279	12.8	0.6	196	3.2	12326.7	328	1.1	35	145	62	0.9	1.05714	5876	25.5	86.5	104.44	56.56	2
291	0	23	0	8	-3	0	1	1	1	1	42.203	15	65	45	34	8	8	218	7.4	3.3	97	3	12257.2	322	1.2	5	73	12	0.5	0.985714	92	5	64.0714	122.69	64.8621	3
292	1	8	0	11	-3.45943	0	0	0	1	1	37.6002	15	39	43	40	7	11.7	143	5.5	1.1	209	2.73333	12187.8	316	1.4	11.3333	75	22.6667	0.433333	0.914286	247.5	42.5	77.7692	119.4	60.72	5
293	0	9	0	17	-4.08746	0	1	0	1	0	35.7235	15	39	34	26	8	13.3	155	8.4	1.5	356	2.46667	12118.3	310	1	17.6667	77	33.3333	0.366667	0.842857	403	80	54.3333	109.435	59.6522	3
294	1	16	1	10	-3.32193	0	1	0	1	1	33.8468	3	87	69	41	4	13.5	146	11.4	0.7	132	2.2	12048.8	304	1.3	24	79	44	0.3	0.771429	298	54	82.0968	115.743	65.2571	8
295	1	2	0	18	-4.16993	0	1	0	0	0	21.875	12	33	31	33	7	12.6	119	8.5	0.9	92	4.1	11979.3	294.625	1.5	9	69	25	1	0.7	182	28	67.9474	142.118	83.3529	2
296	1	7	0	6	-2.58496	0	1	0	0	0	28.3987	14	54	41	50	5	12	247	10.2	1	140	4	11909.8	285.25	1.4	9	53	19	0.2	0.628571	66	2	80.9688	121.328	65.125	2
297	0	11	1	12	-3.58496	0	1	1	0	0	26.5744	15	62	41	34	7	9.7	210	15.2	3.3	342	3.9	11840.3	275.875	1	21	48	30	0.7	0.557143	1101	23	106.167	123.096	50.6346	3
298	0	3	1	14	-3.80735	0	1	1	0	0	26.1988	15	44	53	37	14	9.3	288	13.1	1.2	318	2.9	11770.8	266.5	1.5	52	165	35	0.7	0.485714	987	34	76.16	118	60.0769	3
299	0	26	1	10	-3.32193	0	0	0	0	1	25.8232	15	49	51	42	7	8.2	225	33.1	0.9	127	2.73333	11701.3	257.125	1.2	12	78	11	0.3	0.414286	743.5	26.5	89.7778	116.143	67.3571	3
300	0	7	0	12	-3.58496	0	1	1	1	0	25.4476	13	49	49	36	6	13	147	8	1.1	227	2.56667	11631.9	247.75	1.7	49	86.5	67.5	0.6	0.342857	500	19	75.2941	121.643	64.1786	2
301	1	12	0	13	-3.70044	0	1	0	0	0	25.072	15	48	57	42	6	11.9	668	12.3	1.2	149	2.4	11562.4	238.375	1.3	86	95	124	0.9	0.271429	256.5	11.5	70.0333	102.071	50.5429	2
302	1	38	0	12	-3.58496	0	1	0	0	1	20.8122	12	46	77	48	8	11.7	142	3.2	0.7	125	3.1	11492.9	229	1	19	138	20	0.6	0.2	13	4	78.3333	113.654	55.6538	2
303	1	3	0	14	-3.80735	0	1	0	0	0	18.5743	9	58	37	38	5	11.7	182	14	0.7	137	3.25	11423.4	232.833	1.25	17	106	22	0.75	1.05	102	8.33333	102.077	143	55.68	2
304	0	5	0	12	-3.58496	0	1	1	1	0	31.5617	14	36	28	43	9	9	198	13.7	1.6	150	3.4	11353.9	236.667	1.5	15	74	24	0.9	1.9	191	12.6667	77.4138	116.32	66.36	2
305	0	9	0	11	-3.45943	0	1	1	0	0	24.3662	15	59	64	44	9	9.4	236	14.1	2.4	275	2.7	11284.4	240.5	2.6	772	59	1167	1.5	2.75	946	17	76.6667	105.167	45.3	7
306	0	26	0	11	-3.45943	0	1	1	0	0	29.2734	15	69	57	44	9	11.4	121	24.3	2.8	258	2	11214.9	244.333	1.5	108	82	304	3.7	3.6	741	5	90.9333	114.25	49.3824	11
307	0	9	0	15	-3.90689	0	1	1	0	0	22.9758	14	49	39	38	9	10	267	7.7	1.2	287	2.4	11145.5	248.167	1.4	26	79	25	0.5	3.50909	30	3	75.5385	112.96	53.08	2
308	0	4	0	14	-3.80735	0	1	0	0	0	31.2907	3	67	56	27	4	12.3	162	18.3	0.7	111	2.76	11076	252	1.5	26.75	69.75	40.5	0.425	3.41818	60.5	3.5	77.0435	119.043	68.5217	4
309	0	5	0	10	-3.32193	0	1	1	1	0	38.4667	15	33	35	35	6	13.1	130	19.6	1	188	3.12	11006.5	221	1.2	27.5	60.5	56	0.35	3.32727	91	4	95.0909	108.758	56.6818	4
310	0	5	0	14	-3.80735	0	1	0	0	0	29.0278	13	34	44	33	4	9.7	94	4.6	0.9	119	3.48	10937	190	1.5	28.25	51.25	71.5	0.275	3.23636	121.5	4.5	83.3571	110.524	48.7619	3
311	0	12	1	13	-3.70044	0	1	0	1	0	26.0579	15	68	54	33	8	8.9	295	17.7	11.4	207	3.84	10867.5	239.25	1.2	29	42	87	0.2	3.14545	152	5	87.2857	109.939	62.0303	7
312	0	14	0	10	-3.32193	0	0	0	0	0	23.088	13	53	48	32	2	16.5	125	15.4	6.8	317	4.2	10798	288.5	1.1	141	121	277	1.7	3.05455	7207	47	110.154	108.92	72.28	6
313	0	34	0	13	-3.70044	0	1	1	1	0	38.6286	15	46	23	19	6	13.4	212	17.7	1.8	196	3.3	10728.5	337.75	1.1	20	71	41	0.2	2.96364	2689	16	103.6	141.75	74.875	3
314	0	5	0	13	-3.70044	0	1	0	0	0	58.2321	13	23	25	27	2	12.9	188	11.2	0.8	121	3.05	10659.1	387	1.5	35	73	35.5	0.35	2.87273	110	5	77.5	145.75	89.3333	2
315	1	5	0	16	-4	0	1	1	0	0	77.8356	15	57	38	29	3	10.4	435	29.9	1.9	203	2.8	10589.6	298.333	1.3	50	75	30	0.5	2.78182	787	5	106.08	109.68	61.52	2
316	0	19	0	14	-3.80735	0	1	0	1	0	48.9981	13	27	24	22	6	12	139	12	1	126	3.7	10520.1	209.667	1.2	25	74	54	2.2	2.69091	1464	5	70.76	126.16	67.8	4
317	0	4	1	8	-3	0	1	1	0	1	20.1607	15	112	85	43	9	9.8	28	3.2	5	265	3.6	10450.6	121	5	2138	148	3619	5.9	2.6	9551	60	76.1515	100.469	57.6875	8
318	0	32	0	9	-3.16993	1	1	0	1	0	59.2593	3	127	70	50	7	9.6	246	11.7	3.1	139	3	10381.1	550	5.9	396	141	450	0.8	3.6	7219	3	98	116.72	81.2	3
319	0	3	1	13	-3.70044	0	1	0	0	0	41.457	15	67	45	38	6	10	346	14.7	0.8	140	2.4	10311.6	489	1.5	29	211	37	6.1	4.6	4887	3	93.871	96.4667	47.4667	4
320	1	43	1	16	-4	0	1	0	1	0	23.6547	14	51	38	38	6	11.4	478	21.5	1.3	125	3.4	10242.1	431	1.2	37	59	66	0.3	4.47692	2555	3	96.6296	106.308	45.5	2
321	1	3	0	16	-4	0	0	0	0	0	29.2378	14	24	29	27	5	11.2	233	9.4	1.1	145	3.2	10172.7	373	1	189.5	338.5	163.5	5.8	4.35385	223	3	62.7	102.133	54.8333	5
322	1	12	0	12	-3.58496	0	0	0	0	0	34.8209	15	54	47	39	5	12.4	478	19.8	0.9	112	3	10103.2	315	1.4	342	618	261	11.3	4.23077	197.25	13.8	77.2	121.922	61.6406	4
323	0	25	0	15	-3.90689	0	1	0	0	1	29.7411	10	30	25	29	5	14.9	174	11.3	1.3	158	2.63333	10033.7	257	1.1	230.667	441	178	8.55	4.10769	171.5	24.6	94.96	146.708	88.375	4
324	0	9	0	11	-3.45943	0	1	0	1	0	23.6111	15	40	31	29	8	9.7	201	17.1	1.3	165	2.26667	9964.19	199	1.6	119.333	264	95	5.8	3.98462	145.75	35.4	71.4688	125.324	47.1471	3
325	1	13	0	11	-3.45943	0	1	0	0	1	21.4681	15	56	49	43	7	12	425	16.4	2.3	144	1.9	9894.71	206.3	2	8	87	12	3.05	3.86154	120	46.2	75.1923	122.348	55.6957	3
326	1	17	0	16	-4	0	1	1	0	0	21.8254	15	24	28	21	3	11.8	177	14.4	1.3	225	2.9	9825.22	213.6	2.4	35	41	63	0.3	3.73846	312	57	63.5909	111.667	56.4583	6
327	1	34	0	15	-3.90689	0	0	1	1	0	23.7119	15	28	38	22	5	11.5	155	8.9	1.1	112	3.3	9755.73	220.9	2.8	22	60.5	39	0.35	3.61538	275	44	79.5385	95.8571	43.3929	2
328	0	9	0	15	-3.90689	0	1	0	1	0	25.5983	15	43	37	30	6	10.8	157	8	4	113	3.7	9686.25	228.2	1.1	9	80	15	0.4	3.49231	238	31	106.577	146.667	87.0833	3
329	0	10	0	17	-4.08746	0	0	0	0	0	29.8028	15	43	36	29	10	10.4	150	7.4	1.4	106	2.8	9616.76	235.5	1.2	40	109	72	1.3	3.36923	201	18	62.7308	125.25	47.4167	3
330	0	18	0	13	-3.70044	0	1	1	1	0	31.9008	15	30	47	32	7	8.6	676	15.2	1.9	157	2.775	9547.28	242.8	1.3	43.75	130.5	80	1.15	3.24615	164	5	101.48	146.383	64.7447	2
331	0	13	0	15	-3.90689	0	1	1	1	0	32.0354	14	36	32	23	12	14	210	11.5	1.7	200	2.75	9477.79	250.1	1.3	47.5	152	88	1	3.12308	127	4	80.9394	130.206	65.5294	2
332	1	4	0	14	-3.80735	1	0	0	0	0	32.1701	15	48	42	31	4	12.6	323	34.6	1.2	246	2.725	9408.3	257.4	1.3	51.25	173.5	96	0.85	3	90	3	90.7692	126.64	65.6	3
333	1	2	1	12	-3.58496	0	0	1	1	1	32.3047	15	65	63	45	7	10.6	339	21.1	4.3	294	2.7	9338.82	264.7	1.6	55	195	104	0.7	2.87692	53	3	119	108.375	70.375	3
334	1	5	1	14	-3.80735	0	0	1	1	0	48.7794	15	54	46	34	9	9.7	186	11.9	1.2	99	2.825	9269.33	272	4.9	12	104	18	0.7	2.75385	16	3	101.962	92.44	57.36	5
335	1	13	0	10	-3.32193	0	1	1	0	1	48.9093	15	50	50	51	5	10.1	511	21.4	1.4	107	2.95	9199.84	208.5	2.9	38	99	36	0.6	2.63077	55	3	104.31	97.8172	55.6882	7
336	0	9	0	14	-3.80735	0	1	0	1	0	43.2691	3	79	66	47	6	12.9	133	13.4	0.9	133	3.075	9130.36	145	1.5	64	94	54	0.5	2.50769	403.5	38	82.76	116.963	67.4074	8
337	0	6	0	14	-3.80735	0	0	0	1	0	39.5026	14	48	43	32	6	9.4	603	15	1	137	3.2	9060.87	160.833	1.2	90	89	72	0.4	2.38462	752	73	117	97.6207	53.6207	2
338	1	10	0	10	-3.32193	0	1	0	0	1	35.7361	15	36	32	35	4	9	158	31.3	0.9	124	3.325	8991.39	176.667	1.15	18	173	11	0.7	2.26154	786.833	62.1667	100.962	147.308	70.1538	2
339	1	21	0	13	-3.70044	0	1	0	0	1	31.9696	15	42	36	28	5	12.8	503	29.4	0.8	198	3.45	8921.9	192.5	1.1	35	85	44	0.9	2.13846	821.667	51.3333	107.714	132.28	79.12	2
340	1	32	0	13	-3.70044	1	1	1	0	1	28.2031	8	44	45	40	6	11.7	341	15.6	0.8	190	3.575	8852.41	208.333	1	37.75	92.25	57	0.8	2.01538	856.5	40.5	80.0357	130	56.7297	4
341	1	13	1	17	-4.08746	0	1	0	0	1	23.0263	15	28	37	34	5	12.6	391	15.9	0.8	258	3.7	8782.93	224.167	1.3	40.5	99.5	70	0.7	1.89231	891.333	29.6667	92.2653	139.041	68.2959	2
342	0	9	0	11	-3.45943	0	1	0	0	0	23.6713	14	24	31	32	3	11.6	130	14.7	1	120	2.9	8713.44	240	1.6	43.25	106.75	83	0.6	1.76923	926.167	18.8333	66.68	109.88	58.76	2
343	0	14	0	12	-3.58496	0	0	1	0	0	22.2682	15	76	59	46	8	9.8	29	3.7	8.4	139	2.1	8643.95	248.2	1.3	46	114	96	0.5	1.64615	961	8	74.5641	102.368	52.6316	8
344	0	8	0	12	-3.58496	0	1	0	0	0	20.8651	14	70	45	37	8	10.3	776	39.5	4.3	219	2.9	8574.47	256.4	1.5	10	142	28	0.6	1.52308	45	6	100.917	106.25	50	2
345	1	8	0	12	-3.58496	0	0	0	0	1	19.9816	13	73	65	46	8	9.9	124	10.5	4.5	143	4.4	8504.98	264.6	2.4	27	99	60	3.9	1.4	43	4	63.5806	97.3667	51	7
346	0	4	1	13	-3.70044	0	1	1	1	0	34.7276	14	59	50	31	8	10.9	115	22.5	1.9	1029	2.7	8435.5	272.8	1.2	21	92	19	0.9	1.7	41	2	97.2903	111.767	54.4667	3
347	0	5	0	15	-3.90689	0	1	1	1	0	29.5848	15	27	35	38	6	9.3	119	15.1	0.7	176	2.45	8366.01	281	1.7	13.5	123.5	16.5	0.8	2	42.5	1.5	66.5278	104.378	51.8265	4
348	0	12	0	16	-4	0	1	0	1	1	25.0391	14	64	45	41	9	9.2	349	25.5	0.7	133	2.2	8296.52	255	1.5	6	155	14	0.7	2.3	44	1	119.691	98.4375	62.2083	2
349	0	3	0	21	-4.39232	0	1	0	0	0	26.4212	15	26	27	26	3	11.5	155	11.7	0.8	135	3.3	8227.04	229	1.3	15.5	107.5	27	0.4	2.6	171	8.5	65.36	116.321	55.6071	2
350	0	7	0	16	-4	0	1	0	0	0	27.8034	15	23	37	35	5	12.7	258	11.7	1.2	113	4.4	8157.55	203	1.4	25	60	40	0.1	2.9	298	16	64.6667	131.558	66	4
351	0	67	1	11	-3.45943	0	1	0	1	1	32.1142	15	100	76	49	3	16.2	248	19.8	5.6	172	3.3	8088.06	210.5	1.3	59	62	91	1.6	3.2	246.333	12.3333	90.9062	99.1765	50.6176	5
352	1	11	0	17	-4.08746	0	1	0	0	0	28.7681	14	28	32	26	4	11	194	13.5	0.9	136	3.42	8018.58	218	1.1	56.25	61.75	77	1.275	3.5	194.667	8.66667	71.5769	103.76	49.42	2
353	1	15	0	16	-4	0	0	1	1	1	25.4219	15	73	51	32	7	8.2	155	12.3	7.2	261	3.54	7949.09	225.5	1.1	53.5	61.5	63	0.95	3.8	143	5	85.9091	112.36	47.92	6
354	0	15	0	13	-3.70044	0	1	1	0	0	19.8839	15	56	45	40	7	11	158	9.5	0.9	83	3.66	7879.61	233	1.9	50.75	61.25	49	0.625	4.1	159.333	4.81818	97.875	116.52	39.24	8
355	0	8	0	13	-3.70044	0	1	0	0	0	25.6872	15	54	39	40	6	13.6	251	11.1	0.8	128	3.78	7810.12	241.25	1.3	48	61	35	0.3	4.4	175.667	4.63636	110.48	113.125	42.5417	3
356	0	6	1	17	-4.08746	1	0	0	1	1	31.4905	14	75	34	49	7	11.3	135	1.9	0.8	155	3.9	7740.63	249.5	1.3	19	120	18	0.6	4.7	192	4.45455	124.964	116.76	77.64	3
357	0	16	0	10	-3.32193	0	1	0	1	1	34.0807	15	67	82	44	9	10.7	141	40.4	1.2	163	2.7	7671.15	257.75	1.3	38	96	54	2.4	5	208.333	4.27273	61.8182	105.912	52.9412	3
358	1	6	0	12	-3.58496	0	1	1	0	0	36.6709	14	24	31	23	5	9.5	155	14.2	0.5	138	2.5	7601.66	266	1.4	123	107	202	6.15	5.3	224.667	4.09091	76	105.548	46.7143	2
359	0	7	1	11	-3.45943	0	1	0	1	1	32.2857	15	64	74	42	6	15.9	249	26.9	1.4	201	2.3	7532.17	358	1.6	208	118	350	9.9	5.6	241	3.90909	71.2963	107.483	57.3103	4
360	0	5	0	14	-3.80735	0	0	0	0	0	27.9005	12	75	68	33	6	7.9	52	17.3	4.3	177	2.1	7462.69	450	1.8	28	137	94	2.6	5.9	257.333	3.72727	60.28	145.2	70.04	7
361	0	4	0	16	-4	0	1	0	1	0	28.7258	15	65	39	38	7	12.5	126	7.3	2	212	2.65	7393.2	648	4.8	25	120	65	1.45	6.2	273.667	3.54545	113.957	114.348	57.5652	3
362	0	12	0	14	-3.80735	0	1	1	0	0	29.551	15	27	33	37	10	12.2	184	11	1.5	153	3.2	7323.72	320	1	22	103	36	0.3	6.5	290	3.36364	66.7391	156.13	61.5217	2
363	0	5	0	15	-3.90689	0	1	0	1	0	22.756	14	49	37	44	6	9.8	215	12.7	1	182	2.55	7254.23	174	1.5	27	113.5	32	0.6	6.8	156.5	3.18182	82.1471	109	51.5694	2
364	1	8	1	14	-3.80735	0	0	0	1	1	19.3517	14	75	50	52	4	13.3	615	8.5	0.6	184	1.9	7184.74	225.5	1.3	32	124	28	0.9	7.1	23	3	96.6429	103.154	54.3077	4
365	1	4	0	11	-3.45943	0	1	0	0	0	26.6129	14	28	36	34	5	11.4	234	11.3	0.7	106	3.5	7115.26	277	1	118	85	156	0.4	7.4	631	8	68.4815	135.44	46.32	4
366	1	6	1	11	-3.45943	0	1	1	1	1	33.8741	10	100	68	43	11	9.7	92	10.7	3.1	79	2.6	7045.77	233	1.8	13	112	52	2.5	7.7	399.5	10.5	99.5385	96.7174	55.3478	9
367	0	8	0	11	-3.45943	1	1	0	1	0	21.5398	13	61	60	34	9	10.4	160	9.1	2.1	148	3	6976.28	247.75	4.7	483	171	760	1.4	8	168	13	84.1176	100.107	59.8929	4
368	0	6	0	16	-4	0	1	0	0	0	21.8612	15	42	26	14	8	9.5	229	7.2	2	118	2.45	6906.8	262.5	1.3	298.5	131.5	510.5	8.45	8.3	93	5	71.6061	128.242	41.3939	2
369	0	18	0	12	-3.58496	1	1	0	0	0	27.7551	13	101	62	45	6	9	155	17.6	3.9	163	1.9	6837.31	277.25	2.5	114	92	261	15.5	8.6	351	4	99.0476	108.048	70.4286	11
370	0	31	0	14	-3.80735	0	1	0	1	0	28.7654	15	33	28	36	5	9.7	245	18.8	0.6	121	2.3	6767.83	292	4.3	32	87	33	0.8	8.275	35	3	77	93.6538	59.5769	2
371	0	29	0	14	-3.80735	0	1	0	1	0	30.6966	12	31	52	51	5	14.9	278	28.8	0.9	185	3.3	6698.34	306.75	1.2	118	97	892	0.6	7.95	10242	3.5	69	111.276	63.3966	3
372	0	11	0	12	-3.58496	0	1	1	0	0	30.2663	7	54	38	41	5	10.5	324	18.8	0.9	250	3.36667	6628.85	321.5	1	71	101	461.5	0.45	7.625	89	4	100.538	119.68	73.52	2
373	1	2	0	16	-4	0	1	0	0	0	29.4048	15	38	40	22	5	10.2	21	1.2	0.9	217	3.43333	6559.37	336.25	1.2	24	105	31	0.3	7.3	244.5	5.5	70.619	156.682	82.2727	4
374	0	18	1	12	-3.58496	0	1	0	1	1	28.5432	8	44	61	39	7	7.7	198	16.7	1.4	108	3.5	6489.88	351	2.7	6	105	34	0.8	6.975	400	7	71.8077	95.6	46.56	3
375	0	19	0	12	-3.58496	0	1	0	0	1	27.6817	15	17	20	29	7	15.8	238	17.3	1.1	165	4.7	6420.39	365.75	1.1	22	64	64	0.4	6.65	555.5	20	83.7955	133.889	51.5556	2
376	0	35	0	11	-3.45943	0	1	0	0	1	27.6817	15	78	53	49	8	8.7	254	15.3	2.5	173	3.6	6350.91	380.5	2	14	55	40	0.4	6.325	711	33	87.52	110.219	58.125	6
377	1	6	0	11	-3.45943	0	0	0	1	0	31.3672	6	75	40	36	4	9.2	136	15.4	1	186	2.5	6281.42	395.25	1.1	13.5	97.5	36.5	0.55	6	1261	17	82.92	118.12	47.28	4
378	0	17	0	9	-3.16993	0	0	0	1	0	16.5108	8	74	64	48	5	10.8	345	24.2	0.9	133	2.3	6211.94	410	1.2	13	140	33	0.7	5.675	863.667	13.5	89.5	103.375	56	4
379	1	7	0	11	-3.45943	0	1	1	1	0	18.8998	10	77	38	36	9	11	75	3.9	0.5	143	2.83333	6142.45	333.667	1.4	56.3333	112.333	121.333	0.666667	5.35	466.333	10	107.758	99.6061	58.1515	4
380	1	8	0	17	-4.08746	0	1	0	0	0	21.2889	14	26	26	23	7	10.3	152	12.5	1.2	136	3.36667	6072.96	257.333	1.3	99.6667	84.6667	209.667	0.633333	5.025	69	8	73.4444	129.457	52.8571	3
381	0	23	1	9	-3.16993	1	1	0	0	0	17.6177	15	82	37	44	6	13.6	262	21.5	0.7	186	3.9	6003.48	181	1.2	143	57	298	0.6	4.7	805	22	55.4167	119.875	58.75	3
382	1	12	1	12	-3.58496	0	1	1	0	0	30.7111	3	85	80	48	6	10.9	202	13.8	0.9	122	3.72	5933.99	105	1.6	94	64	167.5	0.45	4.375	588.333	17	86.9286	105.035	62.5349	2
383	1	14	0	11	-3.45943	0	1	1	0	1	31.622	3	98	66	37	6	9.6	305	15.7	1	188	3.54	5864.5	500	1.6	45	71	37	0.3	4.05	371.667	12	78.4	109.727	58.0303	5
384	0	22	0	13	-3.70044	0	1	1	0	0	33.0174	14	75	52	43	6	9.4	142	13.3	6.3	294	3.36	5795.02	463	1.4	40.3333	47	22	0.3	3.725	155	7	110.897	117.162	62.5676	5
385	1	15	0	12	-3.58496	0	1	0	1	0	34.4129	15	18	34	32	4	9.6	133	13.1	0.7	132	3.18	5725.53	426	1.6	35.6667	60.5	25.5	0.35	3.4	86.5	4.5	88.5	103.574	59.6111	4
386	1	10	0	15	-3.90689	0	1	0	0	0	32.6872	15	37	28	41	4	10.8	637	14.9	0.7	150	3	5656.05	400.6	1.2	31	74	29	0.4	3.075	18	2	107.621	152.682	63.0909	2
387	0	14	0	11	-3.45943	0	0	0	0	1	30.9615	14	38	42	38	4	13	172	13.3	1.6	178	3.2	5586.56	375.2	1.1	23	38	29	0.3	2.75	309	6	95.1538	131.615	91.5385	4
388	0	33	0	10	-3.32193	0	1	0	1	1	29.2359	15	65	45	27	7	12.3	152	15.2	2.7	169	3	5517.07	349.8	1.5	166	31	523	2.1	2.425	26860	189	82.52	116.769	57.7308	2
389	0	26	0	12	-3.58496	0	1	1	0	1	33.642	15	66	44	40	5	10.5	458	18.6	1	188	2.8	5447.59	324.4	1.45	89.5	40.5	273	1.9	2.1	13449	98	102.484	131.9	68.9667	2
390	0	16	0	12	-3.58496	0	0	0	1	1	21.6128	15	40	29	47	8	14	104	18.2	0.6	118	2.6	5378.1	299	1.4	13	50	23	1.7	1.775	38	7	76.1739	105.565	58.5652	7
391	0	6	1	14	-3.80735	0	0	0	1	1	23.5757	11	51	44	28	8	12.1	150	7.7	0.7	104	2.66667	5308.61	225	1	15.6667	71	39	2.03333	1.45	34	5	99.2917	101.208	67.9167	4
392	1	6	0	13	-3.70044	0	1	1	1	0	25.5386	15	32	41	41	8	11.6	195	17.6	1	150	2.73333	5239.13	151	1.5	18.3333	92	55	2.36667	1.125	30	3	72.2188	115.106	37.1818	2
393	0	10	1	13	-3.70044	0	0	1	1	0	30.3399	15	73	42	38	10	9.6	29	2.6	1.1	314	2.8	5169.64	430	1.5	21	113	71	2.7	0.8	26	1	122.469	96.5517	52.6552	4
394	1	16	1	14	-3.80735	0	1	1	1	1	35.1412	14	40	25	22	6	15.3	252	17	0.6	196	4.7	5100.16	417.667	1.1	11	54	18	0.4	0.6	74	44	72.129	142.355	58.8387	2
395	1	23	0	12	-3.58496	0	1	1	1	1	51.8074	15	32	37	32	7	11.4	247	13.6	1.7	187	3.3	5030.67	405.333	2.7	38	70	92	0.3	0.4	122	87	75.6923	99.4259	54.7407	2
396	0	15	0	13	-3.70044	0	0	0	0	1	20.6934	15	55	66	46	10	10.2	169	129.4	1	100	3.5	4961.18	393	1.8	22	109	38	0.6	0.2	170	53	85.3	100.25	53.975	4
397	0	11	0	11	-3.45943	0	1	1	0	1	20.0283	15	34	34	30	11	9.6	252	12.6	1.2	235	3.1	4891.7	380.667	1.9	24	76	30	0.6	0.388889	218	19	66.087	106.905	56.0476	4
398	1	2	1	12	-3.58496	0	0	0	1	1	19.3633	12	80	70	49	7	13.1	193	9.3	1	125	2.95	4822.21	368.333	2	38	158	34	1.2	0.577778	61	14	112.619	89.7222	57.2222	2
399	0	8	0	18	-4.16993	0	1	1	0	0	22.346	15	64	42	31	8	8.3	141	9.6	7	273	2.8	4752.72	356	1.5	7	241	44	0.7	0.766667	262	9	66.8462	106.731	45.5769	4
400	0	9	0	15	-3.90689	0	1	1	0	0	25.3287	15	54	37	22	8	8.4	324	12.5	5.8	114	2.3	4683.24	343.667	1.4	14	383	31	0.2	0.955556	457	18	97.5833	96.2917	45.875	5
401	1	9	0	16	-4	0	1	0	1	0	27.0384	14	44	31	27	10	11.5	218	12.8	1.5	129	2.54	4613.75	331.333	1.25	13.8	319.2	30.2	0.82	1.14444	512	15	63.4286	158.476	76	2
402	1	2	1	10	-3.32193	0	0	0	0	0	28.7481	15	49	31	29	3	11.3	234	13	0.8	232	2.78	4544.27	319	1.1	13.6	255.4	29.4	1.44	1.33333	567	12	57.15	142.15	69.35	2
403	0	14	0	11	-3.45943	0	1	0	0	0	30.4578	15	20	36	29	3	8.2	181	5.1	0.7	113	3.02	4474.78	283	1.5	13.4	191.6	28.6	2.06	1.52222	622	9	69.1111	124.378	52.4595	3
404	0	5	0	11	-3.45943	0	1	0	1	0	29.9909	15	38	41	40	3	9.5	152	27.7	1.1	133	3.26	4405.29	247	1.3	13.2	127.8	27.8	2.68	1.71111	677	6	102.974	113.132	60	3
405	1	6	0	12	-3.58496	0	1	0	0	0	27.8371	14	46	38	39	9	8.3	260	8.9	1.2	149	3.5	4335.81	221.5	1.8	13	64	27	3.3	1.9	732	3	97.7407	134.962	63.5769	3
406	1	13	0	8	-3	0	1	1	0	1	25.6833	3	105	70	53	9	9.8	217	10.9	0.7	160	2.8	4266.32	196	1.7	27	176	52	0.9	1.86957	787	15.2857	83.7812	129.355	67.6129	2
407	0	39	0	16	-4	0	1	1	0	0	23.5294	10	68	46	32	9	9.2	420	13.5	3.1	169	3.2	4196.83	447	3.05	55	116.5	101	0.75	1.83913	842	27.5714	92.6296	140.4	69.32	2
408	1	15	0	12	-3.58496	0	1	0	0	0	28.6048	13	57	57	38	3	10.8	375	17.3	5.2	181	3.3	4127.35	698	4.4	83	57	150	0.6	1.8087	897	39.8571	70.7333	106.871	49.7742	9
409	0	21	0	12	-3.58496	0	1	1	1	1	19.6846	15	49	34	35	5	13.8	212	21	2.8	393	3.1	4057.86	674	3	11	85	22	0.5	1.77826	952	52.1429	91.4545	109.964	76.75	2
410	1	11	1	11	-3.45943	0	1	1	1	1	33.6088	6	109	72	62	6	9.2	31	10.6	4.2	234	2.3	3988.38	650	1.6	33	72	36	0.8	1.74783	1007	64.4286	123.64	113.769	66.4231	6
411	0	10	0	13	-3.70044	0	1	1	0	0	30.2961	14	44	26	26	4	14.5	253	30.5	0.9	181	2.7	3918.89	166	1.2	36.5	87	87	0.7	1.71739	1062	76.7143	89.3333	106.733	53.5333	3
412	1	12	0	12	-3.58496	1	1	1	0	1	36.7902	15	72	54	39	7	12.4	249	22.7	3.9	388	3.1	3849.4	186.125	3.5	40	102	138	0.6	1.68696	1117	89	93.6774	108.667	55.3472	6
413	1	13	0	9	-3.16993	0	0	0	1	1	21.4876	15	50	44	44	10	5.1	152	12.3	1.5	99	3.03333	3779.92	206.25	3.6	33.6667	90.3333	104.333	0.5	1.65652	762.667	60.6667	77.7083	99.9167	43.25	3
414	0	5	0	13	-3.70044	1	1	0	0	0	37.3555	15	48	47	46	4	15.1	280	10.8	1.1	145	2.96667	3710.43	226.375	1.2	27.3333	78.6667	70.6667	0.4	1.62609	408.333	32.3333	69.64	126.583	68.75	3
415	1	33	1	15	-3.90689	0	1	0	1	0	17.313	15	51	43	41	6	10.1	315	19.9	0.5	112	2.9	3640.94	246.5	1.2	21	67	37	0.3	1.59565	54	4	89.2692	122.2	53.52	2
416	1	35	0	12	-3.58496	0	1	0	1	0	21.6323	15	57	64	45	4	9.5	331	5.4	1.4	139	2.6	3571.46	266.625	1.5	77.5	109	47	0.25	1.56522	170.667	4.2	90.0811	108.846	52	3
417	0	7	1	10	-3.32193	0	0	0	0	1	25.9516	3	96	73	48	12	9.9	479	13.8	0.8	162	2.5	3501.97	286.75	1.1	134	151	57	0.2	1.53478	287.333	4.4	87.1429	109.31	71.7586	4
418	1	10	0	13	-3.70044	0	1	1	0	0	29.5835	11	48	41	41	6	12.4	163	6.9	0.8	163	3.9	3432.49	306.875	1	29	66	20	0.4	1.50435	404	4.6	80.5556	152.565	68.5652	2
419	1	8	0	16	-4	0	1	1	0	1	33.2154	15	32	28	39	5	13	173	7.4	0.9	131	4.3	3363	327	1.1	27	70	34	0.5	1.47391	520.667	4.8	77.5652	138.136	63.6364	2
420	1	8	0	15	-3.90689	0	1	0	0	1	35.0659	9	75	50	50	6	11.7	159	10	1.1	236	4	1070	308.5	1	34	70	26	0.3	1.44348	637.333	5	92.2917	138.875	64.9583	2
421	0	5	0	14	-3.80735	0	0	1	0	1	30.9329	13	33	28	25	8	9.6	209	15.5	0.7	275	3.92	2601.89	290	1.2	24	67	55	1.7	1.41304	754	9	99	132.615	65.3462	2
422	0	11	0	13	-3.70044	0	1	1	1	1	26.7998	15	58	45	35	7	11.6	324	10.3	2.5	160	3.84	4133.78	271.5	2.1	17	110	26	1.3	1.38261	627.5	2	117.538	113.192	68.1538	7
423	0	7	0	12	-3.58496	0	1	1	0	0	31.055	14	39	40	33	5	10.9	190	20.2	1.1	142	3.76	5665.67	253	1.5	22.6667	111.333	34.6667	1	1.35217	501	12.3333	86.4138	115.276	62.6897	4
424	0	15	0	14	-3.80735	0	0	0	0	0	27.9058	7	28	53	40	4	14.8	215	15.2	0.8	158	3.68	7197.56	376	1.1	28.3333	112.667	43.3333	0.7	1.32174	374.5	22.6667	71.9048	133.354	53.4167	2
425	1	8	0	12	-3.58496	0	1	0	0	1	24.7567	10	74	68	43	7	14.1	135	21	1	131	3.6	8729.44	499	1.3	34	114	52	0.4	1.2913	248	33	87.0938	104.171	56.3143	3
426	1	5	1	11	-3.45943	0	1	0	0	0	30.7923	15	68	70	52	8	9.8	140	11.7	1.3	151	3.23333	10261.3	395	1.2	142.667	92.3333	234	0.966667	1.26087	153	4	82.8222	111.154	61.3333	2
427	1	29	0	12	-3.58496	0	1	0	0	0	28.1346	15	58	45	44	9	14.7	127	4.7	1	200	2.86667	11793.2	298	1.65	251.333	70.6667	416	1.53333	1.23043	58	3	76.24	109.24	56.04	2
428	0	27	0	12	-3.58496	0	0	0	0	0	25.477	15	36	37	33	5	10.4	60	15.8	1.3	317	2.5	13325.1	201	2.1	360	49	598	2.1	1.2	134	3	92.037	108.037	62.6667	6
429	0	9	1	11	-3.45943	0	1	0	1	1	31.9586	3	98	64	46	2	14.8	148	9.8	1.1	171	2.6	14857	727	1.4	82	95	54	1.6	1.19231	210	3	117.12	111.84	68.76	6
430	0	7	0	11	-3.45943	0	1	1	1	0	31.5662	11	71	49	36	9	7.1	277	16	7	155	3.06667	12037.8	480.5	1.4	39	454	22	0.6	1.18462	152.667	3	105.972	101.324	48.4118	5
431	0	6	0	12	-3.58496	0	1	0	1	0	31.1738	15	34	40	34	7	10.9	201	12.7	1.3	113	3.53333	9218.6	234	1.4	24	279.5	28.5	0.5	1.17692	95.3333	2.5	75.7407	111.519	55.0741	4
432	1	20	0	13	-3.70044	0	0	1	1	0	27.5651	15	41	44	34	8	11.9	120	9.7	2.2	158	4	6399.4	469.333	1.3	9	105	35	0.4	1.16923	38	2	62.25	119.75	49.4167	2
433	0	19	0	14	-3.80735	0	1	1	0	1	29.9308	15	52	35	29	14	11.7	240	10.4	1.1	146	3.6	3580.2	704.667	1.2	17	107	22	0.4	1.16154	102	2	101.031	123.281	59.1719	2
434	0	9	1	15	-3.90689	0	1	0	1	1	28.696	12	76	45	36	7	15.2	173	10.5	2.7	142	3.2	761	940	1.5	16	82	37	1.1	1.15385	820	2	107.462	115.583	66.7917	3
435	0	18	0	12	-3.58496	0	1	0	1	1	33.7113	15	51	40	42	7	17.1	282	14	1.9	483	3.4	1830.67	787.8	9.1	21	90	57	1	1.14615	649.667	2	106.885	102.4	55.68	2
436	0	14	0	11	-3.45943	0	1	0	0	1	38.7265	15	44	46	39	6	10.7	307	20.4	1.9	150	3	2900.33	635.6	1.9	21	107	30	0.9	1.13846	479.333	2	93.8846	114.722	49.6296	2
437	1	14	1	9	-3.16993	0	1	0	1	1	27.1809	15	57	28	38	5	11.3	197	7.7	6.5	154	4.5	3970	483.4	1.3	35	124	51	0.4	1.13077	309	4	91.9615	129.72	70.52	4
438	0	4	0	12	-3.58496	0	1	1	0	1	26.0859	14	48	44	37	6	13.8	213	22.8	0.9	302	4	3922.55	331.2	1.1	36.3333	92	93.6667	0.833333	1.12308	113	9	107.636	122.1	62.25	4
439	1	6	0	13	-3.70044	0	0	0	0	0	24.9909	15	34	38	32	3	11.9	326	18.4	1	248	3.5	3875.09	179	1.1	37.6667	60	136.333	1.26667	1.11538	776	103	84	104.36	55.16	2
440	0	25	0	16	-4	0	0	1	1	1	30.1871	15	23	26	20	6	14.5	213	12.3	1	138	3.9	3827.64	201.5	1.4	39	28	179	1.7	1.10769	1439	197	95.0714	97.2833	57.7667	2
441	0	34	0	10	-3.32193	0	1	1	1	1	31.498	15	71	51	35	7	14	246	10.3	1.8	283	3	3780.18	224	1.9	51	117	81	1.6	1.1	239	29	62.5312	122.636	69.4091	2
442	0	18	0	12	-3.58496	0	1	0	0	0	32.5964	3	79	54	36	2	11.9	178	20.5	0.9	95	2.96667	3732.73	212.75	1.4	40	107.333	60	1.43333	1.14286	233.5	20	95.3659	110.385	56.1026	10
443	1	4	1	12	-3.58496	0	1	1	0	1	29.9391	15	36	40	42	7	10.2	254	16	1.2	212	2.93333	3685.27	201.5	1.2	29	97.6667	39	1.26667	1.18571	228	11	78.2917	127.231	57.5	2
444	1	25	0	12	-3.58496	0	1	0	1	0	31.4047	10	59	48	28	5	13.9	425	16.4	0.9	186	2.9	3637.82	190.25	1.2	18	88	18	1.1	1.22857	222.5	2	70.52	102.76	57.52	2
445	0	6	0	13	-3.70044	0	1	1	1	0	32.8704	15	28	33	28	4	10.2	200	9.4	0.8	106	3.3	3590.36	179	1.3	219	117.5	225.5	3.1	1.27143	217	2	77.5758	118.455	55.4848	2
446	0	4	0	10	-3.32193	0	1	0	0	1	27.2851	15	78	60	36	8	13.7	187	24.6	2	162	3.7	3542.91	174.333	1.6	420	147	433	5.1	1.31429	211.5	2	95.8421	101.842	59.7193	3
447	0	4	0	12	-3.58496	0	0	0	0	0	34.2084	13	45	39	32	5	11.4	204	21	0.9	146	3.875	3495.45	169.667	1.1	36	42	43	0.6	1.35714	206	19	76.3333	126.345	57.7241	2
448	1	7	0	14	-3.80735	0	1	0	1	0	41.1317	10	47	47	40	4	10.6	166	26.3	0.9	128	4.05	3448	165	1.5	29.6667	71.6667	35.6667	0.6	1.4	185.333	14.6667	79.5714	115.69	49.8793	2
449	1	8	0	15	-3.90689	0	1	1	0	0	38.8795	13	27	36	23	5	11.3	401	12.6	0.7	181	4.225	3400.55	160.571	1.35	23.3333	101.333	28.3333	0.6	1.44286	164.667	10.3333	74.04	135.526	72.3684	2
450	0	7	0	11	-3.45943	1	1	1	1	1	36.6273	15	32	34	33	7	16.5	407	19.5	1	269	4.4	3353.09	156.143	1.2	17	131	21	0.6	1.48571	144	6	82.6667	112.8	66.5333	5
451	0	10	0	10	-3.32193	0	1	1	1	0	22.903	15	68	61	50	7	10.6	341	5.8	3.3	336	4.025	3305.64	151.714	1.1	151	1106	218	5.6	1.52857	228	3	72.931	126.393	59.8929	5
452	1	6	0	18	-4.16993	0	1	0	1	0	25.3158	15	46	28	37	6	12.8	223	9	1.1	103	3.65	3258.18	147.286	1.1	250.25	843.75	386.25	5.2	1.57143	198.4	3.4	94.9091	132.514	83.4595	4
453	1	8	0	15	-3.90689	0	1	0	1	1	27.7286	15	49	39	43	5	12.1	187	14.4	0.6	166	3.275	3210.73	142.857	4.7	349.5	581.5	554.5	4.8	1.61429	168.8	3.8	98.0833	101.318	52.7727	2
454	0	13	0	13	-3.70044	0	0	0	0	0	30.1414	4	67	58	47	4	13.6	316	12.4	0.5	113	2.9	3163.27	138.429	1.6	448.75	319.25	722.75	4.4	1.65714	139.2	4.2	90.3077	135.379	75.3103	4
455	0	25	0	14	-3.80735	0	1	1	0	0	25.5363	15	61	43	35	8	10.6	89	11.2	1.2	382	2.3	3115.82	134	1.9	548	57	891	4	1.7	109.6	4.6	92.2826	119.75	52.2083	8
456	0	11	0	8	-3	0	1	1	1	0	32.0988	3	80	63	50	6	14.5	168	18.5	1.1	111	3.6	3068.36	228	1.6	17	43	18	2.3	1.725	80	5	66.85	105.35	52.65	2
457	0	22	0	11	-3.45943	0	1	1	1	0	25.4229	15	67	51	38	10	7.6	422	15.8	2.4	175	1.6	3020.91	240.5	5	17	88	16	0.4	1.75	47	6	69.0833	114.917	55.1667	3
458	1	4	0	18	-4.16993	0	0	1	0	0	23.7052	15	27	35	22	5	12	104	9.5	0.6	214	2.25	2973.45	253	1.5	14.5	56.5	20.5	0.7	1.775	59.5	3.5	77.0909	107.182	55.0909	2
459	0	12	0	12	-3.58496	0	1	1	1	1	21.9875	12	60	42	43	13	13.9	258	9.9	1.9	470	2.9	2926	265.5	1.2	12	25	25	1	1.8	72	1	97	146.607	74.4643	2
460	1	5	0	14	-3.80735	0	1	0	1	0	22.8497	15	27	45	38	7	10.1	122	7.1	1	93	2.6	2878.55	278	2.8	11	61	16	0.6	1.825	991.5	22	75.5	137.36	54.88	2
461	1	16	0	11	-3.45943	0	1	0	0	0	23.7118	15	48	50	39	4	13.2	275	8.5	1.5	151	2.8	2831.09	326	1.4	69	41	122	0.3	1.85	1911	43	83.5	120.894	58.7722	3
462	0	2	1	8	-3	0	1	0	0	1	21.6128	3	157	108	57	8	9.6	83	17.5	4.5	420	2	2783.64	622	1.7	143	348	298	4.4	1.875	871	27	97.6316	111.6	49.725	6
463	0	20	0	9	-3.16993	0	1	1	1	1	37.963	15	61	59	45	13	10.9	477	21.2	2.3	196	3	2736.18	568.333	1.5	10	77	32	1.3	1.9	469.5	2	108.457	110.154	61.75	3
464	1	10	0	18	-4.16993	0	1	1	0	0	34.9212	8	58	48	38	8	12.9	249	12.7	0.9	263	2.94	2688.73	514.667	1	9	98.4	28.2	1.32	1.925	68	3	78.8889	148.694	60.1389	2
465	1	6	0	16	-4	0	1	0	0	0	31.8794	15	38	31	33	7	11.8	419	20.1	1.2	146	2.88	2641.27	461	0.95	8	119.8	24.4	1.34	1.95	73	7.66667	110.04	138.68	73.64	2
466	1	9	0	15	-3.90689	0	1	0	0	1	28.8377	15	40	32	42	7	10.9	360	12.8	1.2	151	2.82	2593.82	407.333	0.9	7	141.2	20.6	1.36	1.975	78	12.3333	116.615	133.5	72	2
467	0	7	0	12	-3.58496	0	1	0	0	0	25.7959	14	38	32	28	5	10.3	139	11.8	5.3	213	2.76	2546.36	353.667	1.3	6	162.6	16.8	1.38	2	1372	17	91.7586	140.333	66.2	7
468	1	10	0	14	-3.80735	0	0	0	0	0	23.6289	15	53	34	27	2	11.5	289	11.7	2.7	144	2.7	2498.91	300	1.3	5	184	13	1.4	2.025	1203.43	16.2857	87.0435	104.409	43.4545	2
469	0	9	1	12	-3.58496	0	1	0	1	1	21.4619	4	55	50	33	4	14.1	189	13.4	0.8	118	2.9	2451.45	246.333	1	10	138.5	19	1.05	2.05	1034.86	15.5714	89.125	146	78.9583	2
470	1	9	0	16	-4	1	1	0	0	1	29.5891	14	28	40	25	11	12.1	395	9.2	0.7	125	3.1	2404	192.667	1.3	15	93	25	0.7	2.075	866.286	14.8571	73.8	111.8	58.52	2
471	0	12	1	10	-3.32193	0	1	0	1	0	37.7163	8	86	60	41	11	11	146	13	2.2	189	3.3	2356.55	139	2.7	633	107	393	4.6	2.1	697.714	14.1429	95.8846	164.107	93.3929	6
472	0	11	0	14	-3.80735	0	1	1	0	0	33.4124	14	44	42	40	4	13.8	290	16.8	1.8	91	2.5	2309.09	297	1.4	368	125	244.5	2.45	2.125	529.143	13.4286	90.3889	108.056	59.5556	3
473	1	3	1	13	-3.70044	0	0	0	0	0	15.9439	15	69	50	47	5	12.2	82	17.9	0.8	124	1.7	2261.64	316.75	1.4	103	143	96	0.3	2.15	360.571	12.7143	96.28	95.15	53.9833	4
474	0	10	0	10	-3.32193	1	1	0	0	1	30.4	15	26	25	31	5	11.6	84	4.8	0.7	79	2.9	2214.18	336.5	1.6	8	94	32	1.9	2.175	192	12	75.625	107.542	62.3333	3
475	0	11	1	7	-2.80735	0	0	0	0	1	29.1827	3	98	90	49	9	14.1	283	10.2	1.8	138	3.4	2166.73	356.25	1.1	9	94	29	0.9	2.2	534	11	51.375	117.069	70.5862	2
476	1	8	1	12	-3.58496	0	1	0	0	1	27.4976	15	88	64	45	7	13.4	79	20.3	9.6	96	2.8	2119.27	376	1.4	33	134	76	1.4	2.225	1223	13	84.1282	94.8421	43.9737	8
477	0	4	0	15	-3.90689	0	1	0	1	0	25.8125	12	58	44	30	10	12.2	27	2.1	0.8	392	2.75	2071.82	561	1.2	22	119	17	0.4	2.25	929.75	10	109.96	100.833	49	4
478	0	7	0	14	-3.80735	0	0	0	1	0	24.1273	15	35	33	35	3	9.3	747	14.3	0.9	143	2.7	2024.36	411.667	1.5	12	258	26	0.7	2.275	636.5	7	98.4571	101.511	53.7872	4
479	0	24	1	14	-3.80735	0	0	0	0	0	29.1945	12	74	60	39	4	11.5	267	26.3	1.5	260	2.7	1976.91	262.333	1.2	311.5	154.5	188	1	2.3	343.25	4	64.16	100.5	55.2037	3
480	0	9	0	11	-3.45943	0	1	0	0	0	27.128	11	50	48	39	5	8.4	168	20	1.4	189	2.7	1929.45	113	1.9	611	51	350	1.3	2.325	50	1	89.25	96	50.35	3
481	1	8	0	10	-3.32193	0	1	1	1	0	27.4312	13	88	55	42	13	8.4	453	27.2	2.7	171	2.4	1882	128.571	1.8	35	181	45	0.2	2.35	48	2	100.2	105.923	51.5385	4
482	1	5	0	10	-3.32193	0	1	1	0	0	27.7344	14	50	49	35	12	8.7	329	15.6	1.3	366	2.55	1834.55	144.143	1.8	39	110	30	0.2	2.375	46	2.33333	71.2273	135.522	45.7826	2
483	0	28	1	10	-3.32193	0	0	0	0	0	15.9754	15	41	31	30	5	8.6	97	10	4.9	108	2.7	1787.09	159.714	1.6	33	218	33.5	0.45	2.4	44	2.66667	85.1154	115.52	58.2	7
484	0	12	1	13	-3.70044	0	1	0	0	0	16.3068	12	80	43	28	9	8.7	360	9.9	7.9	208	2.8	1739.64	175.286	1.2	27	326	37	0.7	2.425	42	3	74.32	93.52	41.4	4
485	1	5	0	12	-3.58496	0	0	0	1	0	16.6382	12	65	59	46	10	9	459	28.1	0.6	98	2	1692.18	190.857	1.9	18	809	23	1.2	2.45	277.5	5	129.368	118.947	85.4211	2
486	1	8	0	10	-3.32193	0	1	1	0	0	16.9696	9	68	50	34	10	9.1	131	7.4	1.8	227	2.325	1644.73	206.429	1.1	56	578	46.6667	1.76667	2.475	513	7	70.3462	150.64	78.44	2
487	1	36	0	12	-3.58496	0	1	0	0	1	17.301	15	55	43	38	3	13.6	243	11.6	0.8	124	2.65	1597.27	222	1.3	94	347	70.3333	2.33333	2.5	290.5	4.5	87.2667	110.194	66.8611	2
488	0	39	0	11	-3.45943	0	1	1	0	0	23.3747	15	68	67	39	13	12.7	212	23	4.4	532	2.975	1549.82	264	1.5	132	116	94	2.9	2.525	68	2	107.512	105.28	63.622	9
489	0	8	1	11	-3.45943	0	0	0	0	0	27.6817	15	44	51	34	4	13.2	206	9	0.8	277	3.3	1502.36	266.5	1	195	64	408	0.3	2.55	532	17	47.75	111.926	62.8519	5
490	0	9	0	13	-3.70044	0	1	0	0	0	28.4314	15	37	32	27	4	12.1	277	22.1	0.8	153	4.4	1454.91	269	1.2	14	64	33	0.6	2.575	450.833	12.3333	70.7027	114.588	50.8235	2
491	1	26	0	17	-4.08746	0	1	0	0	0	27.4145	15	72	41	31	8	8.7	55	1.6	5.4	147	2.4	1407.45	271.5	1.4	29	90	27	2.8	2.6	369.667	7.66667	100.13	94.5	54.2857	4
492	1	5	1	15	-3.90689	0	1	1	1	0	27.7696	15	60	49	37	11	7.6	370	16	3	331	3.1	1360	274	2.9	31	97	36	0.4	2.36667	288.5	3	113.913	130.182	81.6591	2
493	1	18	0	18	-4.16993	0	0	0	0	0	28.1247	14	34	36	29	8	11.4	188	8.3	0.4	134	3.8	1312.55	276.5	1.1	20	162	36	1.3	2.13333	207.333	2.33333	116.452	113.852	73.2593	2
494	1	22	0	12	-3.58496	0	1	0	0	0	28.4798	14	33	36	36	2	8	419	16	0.4	176	3.7	1265.09	279	1.3	12	212	30	0.966667	1.9	126.167	1.66667	78.5385	113.889	66.8519	2
495	0	7	0	11	-3.45943	0	1	0	1	1	28.8349	15	54	42	42	5	14.4	123	17.5	0.8	146	3.6	1217.64	281.5	1.9	14	125.5	34.5	0.633333	1.66667	45	1	89.24	107.16	53.76	5
496	0	39	0	14	-3.80735	0	1	0	1	1	23.8408	14	47	37	21	6	12.4	167	8.4	1.8	143	3.5	1170.18	284	1.7	16	39	39	0.3	1.43333	64	2	74.3448	116.647	48.4118	5
497	0	6	0	15	-3.90689	0	0	1	1	1	23.2958	14	48	41	30	6	12.1	188	30.2	1.9	383	3.4	1122.73	354.571	1.1	31	246	26	2.4	1.2	132.5	3	58.6087	115.522	54	9
498	0	8	0	14	-3.80735	0	1	1	1	0	22.1974	13	75	51	42	10	10.4	142	11.3	3.8	160	3.7	1075.27	425.143	1.5	46	220	113	1.6	1.2	201	7	92.5357	100.357	64.25	7
499	0	22	0	13	-3.70044	0	1	1	1	0	28.6344	15	53	29	17	7	8.5	189	9.2	2.7	129	3.5	1027.82	495.714	1.6	90	166	106	0.8	1.2	163.333	9	78.1786	121.483	65.2586	2
500	0	11	0	15	-3.90689	0	1	1	1	0	22.4471	14	78	63	36	9	8	258	25.9	4.9	229	3.9	980.364	566.286	2.6	5724	305	9453	2.3	1.2	125.667	11	84.7308	96.3333	59.5833	5
501	1	12	0	14	-3.80735	0	1	0	0	0	20.2994	15	43	37	24	7	11.1	321	18.1	1.8	160	3.63333	932.909	636.857	1.1	3830	223.333	6320	1.7	1.2	88	6	54.84	127.609	46	2
502	1	20	0	15	-3.90689	0	1	0	1	0	29.0222	15	45	33	27	6	8.9	228	4.4	3.4	86	3.36667	885.455	707.429	1.4	1936	141.667	3187	1.1	1.2	49	2	67.4444	127.391	67.9565	4
503	0	17	0	12	-3.58496	0	1	0	0	1	27.2911	15	40	37	32	5	14.4	250	16.3	1.5	193	3.1	838	778	1.2	42	60	54	0.5	1.2	51	2	55.72	128.038	62.8846	4
504	0	59	0	12	-3.58496	0	1	1	0	0	46.7774	15	36	32	31	5	10.5	341	16.1	1.7	303	2.55	1869	672.333	1.1	79	84	92	0.55	1.2	53	3	80.5714	126	51.5303	2
505	1	5	1	14	-3.80735	0	1	0	1	1	24.6711	13	58	66	46	12	8.7	523	20.1	1.1	125	2	2900	566.667	1.4	116	108	130	0.6	1.2	55	4	107.733	95.8485	62.8182	2
506	1	15	0	12	-3.58496	0	1	0	0	1	27.6444	15	44	47	37	12	8.4	883	22.6	0.8	263	2.6	3931	461	1.3	15	76	21	0.2	1.2	57	5	101.984	99.3279	56.7213	4
507	1	56	0	13	-3.70044	0	0	0	0	1	25.3778	15	16	38	38	12	10.4	276	18	1	119	2.9	4962	423.25	1.3	53.4	83.8	115.6	0.4	1.2	83.8	4.8	88.7083	104.826	58.7826	3
508	0	11	0	17	-4.08746	0	0	1	0	0	29.7305	14	19	22	20	2	13.1	142	12.2	0.9	137	2.75	5993	385.5	1.2	91.8	91.6	210.2	0.6	1.2	110.6	4.6	82.56	134.684	72.5	2
509	0	7	0	13	-3.70044	0	1	1	1	0	34.0833	15	54	48	37	7	10.6	129	10	2.2	105	2.6	7024	347.75	1.2	130.2	99.4	304.8	0.8	1.2	137.4	4.4	79.0323	110.773	55.8182	3
510	0	5	0	14	-3.80735	0	1	1	0	0	42.6079	15	30	34	29	4	13.1	291	24.3	0.9	144	2.45	8055	310	1.2	168.6	107.2	399.4	1	1.2	164.2	4.2	81.8485	120.121	61.7576	3
511	1	8	1	11	-3.45943	1	1	1	1	1	17.0799	15	68	49	44	9	10.4	165	18	2.3	213	2.3	9086	310	1.3	207	115	494	1.2	1.2	191	4	105.219	102.613	61.129	3
512	1	75	1	12	-3.58496	0	1	1	1	0	39.239	14	88	56	44	10	11.1	235	24.2	5.5	194	2.75	10117	310	1.25	19	143	23	0.2	1.2	161.333	4	78.2308	104.68	51.4	5
513	0	8	0	14	-3.80735	0	1	0	0	1	31.5366	14	66	57	43	9	12.7	348	11.7	4	104	3.2	11148	310	1.2	61	139	186	0.9	1.2	131.667	4	85.7714	90.0286	50.7714	3
514	0	22	0	14	-3.80735	0	1	0	0	0	23.8342	14	42	36	36	6	16.1	83	18.9	1.4	120	2.7	12179	310	1.4	60	88	52	1.8	1.2	102	4	105.778	156.148	88.0741	7
515	0	19	0	11	-3.45943	0	1	0	1	0	28.7211	15	58	40	44	6	10.4	203	10.2	1.7	234	2.53333	13210	310	2.5	80	120.333	79	1.6	1.2	2583	6.75	97.0377	110.982	58.9273	4
516	1	21	0	14	-3.80735	1	1	1	0	1	45.4988	15	59	33	29	4	13.7	356	17.5	1.5	207	2.36667	14241	312.059	1.2	100	152.667	106	1.4	1.2	1845.67	9.5	100.786	113.793	50.5862	4
517	1	41	0	8	-3	0	0	1	0	0	38.9605	8	78	53	37	7	8.5	240	19.1	3.6	611	2.2	15272	314.118	1.4	120	185	133	1.2	1.2	1108.33	12.25	97.5769	99.1538	55.8462	8
518	1	26	0	14	-3.80735	0	0	0	0	1	32.4221	15	46	33	30	2	13.6	203	29.3	1	147	3.1	15322.3	316.176	1.3	30	46	57	1	1.2	371	15	106.722	134.529	69.4706	2
519	0	18	0	16	-4	0	1	1	0	0	30.369	13	27	38	27	7	10.1	197	6.7	1.3	99	2.7	15372.7	318.235	1.1	68	109	69.5	2.3	1.2	345.667	12.4	74.5667	129.31	67.3793	2
520	1	5	0	18	-4.16993	0	0	0	0	0	28.3158	14	50	25	32	4	7.9	138	2.3	0.3	95	2.3	15423	320.294	1.9	106	172	82	3.6	1.2	320.333	9.8	60.6	99.2917	61.75	4
521	0	12	0	16	-4	0	1	0	0	0	26.2626	12	61	49	37	2	13.9	274	27.6	0.9	127	2.66	15473.3	322.353	1.1	60	139.5	55.5	2.5	1.2	295	7.2	85.7097	109.857	57.9286	2
522	1	9	0	15	-3.90689	0	0	1	0	1	50.9805	15	47	47	49	8	11.4	173	14.1	0.9	181	3.02	15523.7	324.412	1.7	14	107	29	1.4	1.2	269.667	4.6	114.533	119.969	63.8125	3
523	0	43	0	19	-4.24793	1	0	0	1	1	22.9332	15	49	40	23	6	13.1	195	12.5	0.8	126	3.38	15574	326.471	1.65	16.5	93.5	25.5	0.8	1.2	244.333	2	88.4167	95.0435	56.6957	3
524	1	13	0	12	-3.58496	0	1	1	1	0	55.0554	7	76	57	49	5	9.7	192	13.8	0.8	130	3.74	15624.3	328.529	1.6	19	80	22	0.2	1.2	219	2	95.6562	129.788	58.0606	3
525	1	13	0	14	-3.80735	0	1	0	1	0	37.3312	10	32	36	29	5	12.7	259	11.5	0.8	200	4.1	15674.7	330.588	1.5	21	56	34	0.3	1.2	193.667	2	81.6538	129.346	59.5769	2
526	1	22	1	17	-4.08746	0	0	0	1	1	19.607	14	56	38	37	8	8.3	341	13.3	0.5	234	3.2	15725	332.647	1.3	18	106	46	0.2	1.2	168.333	2	117.12	131.72	71.36	2
527	1	11	0	14	-3.80735	1	1	1	0	0	38.876	14	41	33	29	13	9.7	60	18.3	2.2	245	3.1	15775.3	334.706	1.2	16	92	44	0.7	1.2	143	20	77.75	156.276	48.7931	4
528	0	10	0	10	-3.32193	0	1	1	0	0	58.1451	13	47	45	34	4	15.4	237	10.9	0.8	100	3.9	15825.7	336.765	1.2	45	77	46	1.5	1.2	117.667	16.8	72.2308	105.52	56.8	6
529	0	10	0	16	-4	0	1	0	0	0	49.8602	13	44	40	27	5	12.6	82	3.3	1	144	3.3	15876	338.824	1.1	27.5	47.5	28	0.85	1.2	92.3333	13.6	55.3478	134.545	65.1364	3
530	1	6	0	11	-3.45943	0	1	0	0	0	41.5753	14	32	35	43	3	14.5	269	11.2	0.9	163	2.7	15926.3	340.882	1.1	10	18	10	0.2	1.2	67	10.4	93.96	144.16	74.92	2
531	1	38	1	20	-4.32193	0	1	1	0	1	33.2905	15	50	31	21	4	11.7	246	7.6	1.5	253	3.3	15976.7	342.941	1.3	17	81	26	2	1.2	438.5	7.2	67	102.423	58.8462	2
532	1	4	0	15	-3.90689	0	1	1	0	0	37.1793	15	66	44	28	6	10.7	237	19.4	3.1	534	3.3	16027	345	1.2	12	78	24	0.3	1.2	810	4	127.551	111.809	61.7872	3
533	0	11	0	14	-3.80735	0	1	1	0	0	41.068	15	68	23	23	7	10.7	286	19.5	5.1	134	2	16077.3	321.6	1.4	22	259	43	0.8	1.2	730.4	3.25	79.0909	90.9848	46.9242	4
534	0	11	0	12	-3.58496	0	0	0	0	1	44.9568	5	104	95	52	6	7.7	369	32.6	2.4	111	2.5	16127.7	298.2	1.6	61	322	141	36.1	1.2	650.8	2.5	71.8462	103.16	50.36	5
535	0	28	0	13	-3.70044	0	0	1	1	0	48.8456	12	48	51	32	11	13.7	169	17.1	1.1	126	3	16178	274.8	1.7	152.5	338	312	21.15	1.2	571.2	1.75	62.9091	136.409	47.7273	3
536	1	19	0	13	-3.70044	0	1	1	1	1	52.7344	14	52	49	38	9	11.2	234	24.3	1.9	152	3.5	16228.3	251.4	4.1	244	354	483	6.2	1.2	491.6	1	83.2903	118.645	63.2581	4
537	0	19	0	12	-3.58496	0	1	0	0	0	29.2618	15	29	43	37	8	14.8	197	16.6	1.2	135	3.9	16278.7	228	1.6	17	46	19	0.3	1.2	412	3.5	70.1538	117	57.6552	2
538	0	4	1	12	-3.58496	1	1	1	1	1	28.1884	15	62	51	39	9	7.7	209	17.1	3.1	185	2.7	16329	311	4.2	39	86	101	0.8	1.2	332.4	6	104.667	118.256	56.3333	3
539	0	26	0	10	-3.32193	1	1	1	1	1	34.7875	15	58	50	31	10	8.6	209	9.9	2.5	224	3.2	16379.3	363.333	3.4	23	95	22	1.3	1.2	252.8	5	75	112.333	53.4167	6
540	1	23	0	14	-3.80735	0	1	0	0	1	18.1414	15	17	33	32	4	11.5	295	11.1	0.5	119	2.6	16429.7	415.667	1	38.5	109	39	1.25	1.2	173.2	4	76.6286	130.382	59.2059	2
541	0	9	1	8	-3	0	0	0	0	1	25.8384	15	68	41	40	3	10.3	86	12.8	0.7	166	2	16480	468	1.3	54	123	56	1.2	1.2	93.6	3	99.12	113.519	59	3
542	1	7	0	12	-3.58496	0	1	1	0	0	66.8825	14	63	35	36	6	7.9	71	27.7	1.2	199	1.7	16530.3	392	1.5	29	148	38	0.8	1.2	14	2	103.269	115.615	42.9231	2
543	0	8	0	11	-3.45943	0	1	1	1	0	31.7418	15	24	46	32	5	12.3	229	14.1	0.9	126	2.8	16580.7	197	1.5	20	100.5	28	0.8	1.2	90.6667	3.66667	80.9697	107.636	56	3
544	1	13	0	15	-3.90689	0	1	0	0	0	24.589	11	34	31	28	6	10.1	186	12.3	0.8	93	3.9	16631	222.455	1.1	11	53	18	0.8	1.2	167.333	5.33333	76.625	134.846	72.3846	2
545	0	10	0	10	-3.32193	0	1	1	0	0	17.7086	11	81	46	34	8	12.2	248	20.1	4.3	144	3.5	16681.3	247.909	1.3	20	65	51	0.7	1.2	244	7	91.1667	117.435	61.6522	3
546	1	17	0	15	-3.90689	0	0	0	0	1	19.6878	15	53	27	32	2	10.1	352	18.2	0.6	130	3.4	16731.7	273.364	1.2	24.5	159	55	0.75	1.2	64	2	115.235	124.423	73.64	2
547	1	49	0	12	-3.58496	0	0	1	0	0	23.2535	9	63	34	37	7	8.6	100	4.4	0.7	240	3.3	16782	298.818	1.2	29	253	59	0.8	1.2	56	2.33333	100.88	115.682	58.1818	3
548	1	22	0	16	-4	0	0	1	0	0	26.8192	13	24	40	25	10	10.8	143	5.6	0.9	271	3.2	16832.3	324.273	1.1	37.6667	201.667	65.3333	0.766667	1.2	48	2.66667	79.5	119.652	53.1739	4
549	1	9	0	13	-3.70044	0	1	1	1	0	30.3849	15	53	26	22	7	8.1	236	11.7	1.3	485	3.1	16882.7	349.727	1.1	46.3333	150.333	71.6667	0.733333	1.2	40	3	67.6207	134.367	66.6667	2
550	0	3	1	18	-4.16993	0	1	0	0	0	33.9506	14	47	32	25	8	10.3	174	12	2.9	183	3	16933	375.182	1.8	55	99	78	0.7	1.2	920	112.5	80.4545	101.355	55.5806	3
551	0	6	1	15	-3.90689	0	1	1	1	1	25.8294	15	36	35	26	6	13.1	157	14.1	1.4	171	3.05	16983.3	400.636	1.3	44	46	305	1.6	1.2	1800	222	68.6667	93.5208	52.0625	5
552	1	31	0	13	-3.70044	0	1	0	0	0	26.8783	14	30	22	24	7	9.6	168	8.3	0.6	151	3.1	17033.7	426.091	1.1	34	77	22	0.3	1.2	1010	112.5	101.043	131.13	81.087	3
553	1	23	0	12	-3.58496	0	1	1	0	0	27.9273	8	43	40	28	8	13.4	163	11.2	0.9	214	2.9	17084	451.545	1.2	9	52	13	0.8	1.2	220	3	82.8889	133.889	51.3704	3
554	0	18	0	12	-3.58496	0	0	0	0	0	25.519	15	30	34	34	3	10	276	13	0.7	116	2.7	17134.3	477	1.9	19	57	56	1.4	1.2	204.167	2.75	90.44	104.8	60.24	2
555	0	8	0	16	-4	0	1	1	0	0	23.8759	15	38	26	23	5	9.7	87	5.9	1.3	201	2.5	17184.7	535	1.4	18	153	48	0.9	1.2	188.333	2.5	60.8182	112.19	48.7143	3
556	1	6	0	15	-3.90689	0	1	0	0	0	22.2329	8	46	44	39	3	12.2	137	16.1	0.4	119	2.5	17235	593	1.3	23.5	100	32.5	0.8	1.2	172.5	2.25	82.25	119.216	50.8378	3
557	1	37	0	13	-3.70044	0	0	0	1	1	22.731	15	50	41	36	3	10	274	14.9	0.5	150	2.5	17285.3	651	1.5	29	47	17	0.7	1.2	156.667	2	67.3333	110.345	45.7759	7
558	1	9	0	16	-4	0	1	0	1	0	23.2292	14	61	48	32	5	7.8	304	13.6	2	91	3.7	17335.7	588.833	1.5	63	186	104	0.3	1.2	140.833	9	47.4	114.24	53.2	2
559	0	7	0	18	-4.16993	0	1	1	0	0	30.3085	15	51	43	26	14	7.6	354	11.3	4.8	182	3.55	17386	526.667	1.5	49.75	151.25	81.25	0.275	1.2	125	3	107	146.96	70.96	3
560	0	6	0	15	-3.90689	0	1	1	0	1	29.003	15	39	27	21	10	6.6	193	6.4	3.9	129	3.4	17436.3	464.5	1.35	36.5	116.5	58.5	0.25	1.2	202	5	85.4167	154.625	71.0417	3
561	1	29	0	11	-3.45943	0	1	1	1	0	27.6975	10	92	74	42	7	10.4	234	21.7	1.7	127	3.25	17486.7	402.333	1.2	23.25	81.75	35.75	0.225	1.2	87	4	66.2059	117.867	60.1	2
562	0	8	0	12	-3.58496	0	1	1	0	0	26.392	6	63	52	33	8	7.3	202	9	6.7	238	3.1	17537	340.167	1	10	47	13	0.2	1.2	626	23.5	78.4167	157.361	59.7222	7
563	0	2	1	9	-3.16993	1	0	0	0	1	25.0865	15	116	70	52	9	10.8	97	22.4	4	120	2	17587.3	278	2.1	1882	108	1712	2.4	1.2	1165	43	111.143	101.367	50.1667	9
564	0	21	0	11	-3.45943	0	1	0	0	1	46.7962	15	38	40	30	5	18.1	161	17.3	1.3	109	2.9	17637.7	451	1.9	16	64	33	0.6	1.2	817.667	31.3333	86.5	108.583	52.0333	7
565	0	5	0	13	-3.70044	0	1	1	0	0	34.3353	9	68	41	30	7	8.2	179	9.4	1	115	2.3	17688	355	2.4	9	44	10	0.4	1.2	470.333	19.6667	64.3235	103.031	48.3125	4
566	0	20	0	15	-3.90689	1	1	0	0	1	21.8744	14	39	43	21	12	7.3	209	9.2	3.7	152	3.9	17738.3	259	1.2	40	86	46	0.3	1.2	123	8	89.5227	158.643	92.7381	3
567	0	14	0	13	-3.70044	0	1	0	0	0	28.0104	8	48	35	25	8	13.8	169	13.9	0.9	181	3.45	17788.7	250.714	1.1	18	72	24	0.5	1.2	84	47	99.6296	129.812	61.4062	4
568	0	18	1	12	-3.58496	0	0	0	0	1	24.4898	15	38	65	45	7	14.5	186	22.2	1	163	3	17839	242.429	1.1	31	90	92	0.4	1.2	580.5	86	63.4	93.9412	55.7353	5
569	1	17	0	15	-3.90689	0	1	1	0	0	29.7924	14	31	31	23	9	7.8	205	12.1	1.5	206	2.9	17889.3	234.143	2.4	23	205.5	62.5	0.85	1.2	1077	3	82.375	106.583	58.75	3
570	0	30	0	13	-3.70044	1	0	0	1	1	18.3075	13	68	79	41	13	8.8	119	1.5	1	125	2.8	17939.7	225.857	2.3	15	321	33	1.3	1.2	731.333	3	89.8043	88.1136	61.9545	2
571	1	5	0	15	-3.90689	0	1	0	1	0	21.0105	14	27	39	23	10	10.6	112	36.9	1.4	73	2.8	17990	217.571	1.6	39	188.5	53	0.95	1.2	385.667	3	84.5758	151.647	67.0588	3
572	0	5	1	14	-3.80735	0	1	0	1	0	29.2682	15	20	31	28	6	16	135	9.6	1	151	2.8	18040.3	209.286	1.3	63	56	73	0.6	1.2	40	3	68.6562	111.68	58.88	2
573	0	6	0	15	-3.90689	0	1	0	1	0	27.7319	15	43	45	38	4	9.1	143	19.2	1.1	157	2.8	18090.7	201	1.4	46.5	52	62	1.65	1.2	174	4	71.24	94.3676	44.1029	2
574	0	27	0	17	-4.08746	0	1	0	0	1	47.0062	15	67	36	30	8	12.1	468	14.2	4.6	163	2.8	18141	195.5	1.6	30	48	51	2.7	1.2	308	5	87.5	123.667	54.875	2
575	1	31	1	10	-3.32193	0	1	0	1	1	25	15	50	47	27	7	11.3	243	18	1.3	221	2.8	18191.3	190	1.5	923.25	75.75	1717	2.375	1.2	258.5	6.5	102.132	96.5789	49.4211	4
576	1	19	0	12	-3.58496	0	1	0	0	0	20.8168	9	77	72	48	10	9.1	185	18.4	2.8	215	2.8	18241.7	259.5	1.35	1816.5	103.5	3383	2.05	1.2	209	8	53.52	124.871	47.4839	6
577	1	24	0	13	-3.70044	1	1	0	0	0	16.6335	15	41	40	30	9	10.5	359	17.4	0.6	116	2.8	18292	329	1.2	2709.75	131.25	5049	1.725	1.2	283	22	93.1923	92.1471	51.4118	4
578	1	10	1	11	-3.45943	0	1	1	0	1	33.8538	12	103	65	42	10	8.1	276	18.8	4.8	257	3.3	18342.3	268	2	3603	159	6715	1.4	1.2	357	36	87.6154	101.854	56.3659	6
579	0	26	0	17	-4.08746	0	1	1	1	0	27.2721	14	47	40	24	8	9.5	213	17.3	11.5	131	2.6	18392.7	239	1.7	21	145	34	0.8	1.2	389.333	18	91.2857	93.8846	52.5769	4
580	1	29	0	11	-3.45943	0	1	0	1	1	20.6905	15	31	48	36	8	13.3	185	11.7	0.7	191	3.03333	18443	210	1.2	368	97	681	0.3	1.2	421.667	12	75.56	100.63	65.0741	2
581	1	19	0	14	-3.80735	0	1	1	1	1	26.9094	6	87	58	51	6	10.8	436	16.9	0.7	228	3.46667	18493.3	181	1.1	72	66	109	0.4	1.2	454	13	83.8	110.565	50.9565	2
582	0	65	0	14	-3.80735	0	1	1	0	1	33.1284	11	41	46	35	11	9.8	168	7.4	1.6	245	3.9	18543.7	152	1.1	24	69	21	0.3	1.2	145	3	84.6923	145.192	61.1923	3
583	1	27	0	10	-3.32193	0	1	1	0	1	46.0239	15	41	36	31	3	15.5	201	22.1	0.8	428	3.73333	18594	244.75	1.3	33.3333	65.6667	19.6667	0.4	1.2	503.4	3.75	84.2069	106.964	57.3571	2
584	0	9	0	13	-3.70044	1	1	1	0	0	26.0384	10	78	55	43	11	8.6	93	8.8	5.6	175	3.56667	18644.3	337.5	1.5	42.6667	62.3333	18.3333	0.5	1.2	861.8	4.5	103.758	131.76	70.16	7
585	0	16	1	12	-3.58496	0	1	1	0	0	25.4071	15	60	37	31	5	12.3	137	17.1	1.3	267	3.4	18694.7	430.25	1.7	52	59	17	0.6	1.2	1220.2	5.25	100.792	116.333	77.75	2
586	0	13	0	14	-3.80735	0	1	0	0	1	28.0816	15	56	44	27	5	12	98	28.5	1.9	122	2.7	18745	523	1.6	37	97	48	1.9	1.2	1578.6	6	77.6667	108.458	44.5	4
587	1	40	0	13	-3.70044	0	1	1	0	1	27.3881	11	85	57	51	6	10.7	400	14.1	3.6	231	2.8	481	940	1.7	77.5	78	92	0.2	1.85	1937	7	70.68	121.192	54.1538	4
588	0	7	0	14	-3.80735	1	1	1	1	0	26.6946	15	74	45	41	9	10.2	158	48.6	2.4	325	2.6	481.744	778.8	1.7	118	154	220	3.4	2.5	1071	8	88.1034	108.448	59.9655	9
589	1	9	0	14	-3.80735	0	1	1	0	0	26.0011	15	29	29	42	5	10.7	165	7.3	0.5	103	3.8	482.489	617.6	1.1	22	69	40	0.4	2.325	205	9	76.2308	146.062	70.1875	2
590	1	32	0	12	-3.58496	0	1	1	0	1	25.3076	8	66	58	44	5	10.6	171	7.6	0.5	156	3	483.233	456.4	1	15	52	29	0.4	2.15	127	10	75.1923	111.04	60.44	3
591	0	45	0	11	-3.45943	0	1	1	1	1	43.2526	15	39	32	38	5	17.2	266	16.7	1.6	122	4	483.978	295.2	1.2	18	93	26	0.5	1.975	188.5	10.5	78.25	134.041	87.9595	2
592	0	4	1	9	-3.16993	0	0	0	0	1	21.2277	14	71	33	42	3	8.6	36	3.5	0.9	226	1.7	484.722	134	14.1	146	242	343	3.1	1.8	250	11	116.52	95.88	69.8	3
593	0	11	0	11	-3.45943	0	1	1	0	0	23.3933	10	78	47	28	6	10.8	205	12.3	3.6	250	2.9	485.467	172	1.9	50	34	56	0.3	1.83333	2127	28.5	78.0417	102.826	55.6522	3
594	0	13	0	13	-3.70044	0	0	0	0	1	25.5588	15	27	45	43	3	12.5	78	7.6	1.1	126	2.8	486.211	210	1.2	29	95	47	0.3	1.86667	1686	46	73.72	100.16	69.88	2
595	1	5	0	13	-3.70044	0	1	1	1	0	23.347	12	55	53	40	9	12	287	13.4	1.3	410	3.05	486.956	248	1.2	25.25	80.75	39.75	0.575	1.9	61	35	73.8462	120.64	51.04	3
596	0	6	0	13	-3.70044	0	1	0	1	0	21.1351	15	31	34	46	5	11.2	188	18.5	0.9	150	3.3	487.7	286	1.6	21.5	66.5	32.5	0.85	1.93333	71.3333	24	83.6481	117.716	57.8448	4
597	0	10	0	11	-3.45943	0	0	0	1	1	23.7119	3	97	65	47	4	11	191	15.8	0.8	135	3.55	488.444	279.071	1.3	17.75	52.25	25.25	1.125	1.96667	81.6667	13	90.4074	121.534	60.0172	2
598	0	41	1	12	-3.58496	0	1	0	1	0	26.2886	15	42	49	38	8	10.7	125	23.7	0.9	191	3.8	489.189	272.143	1.4	14	38	18	1.4	2	92	2	67.2083	119.5	57.7083	2
599	0	8	0	14	-3.80735	0	1	0	1	0	28.8653	15	51	43	32	8	13.2	121	7	3	166	4.05	489.933	265.214	2.4	11.5	53.5	19	1.2	2.03333	35	3.25	68.25	98.25	48.3333	4
600	0	12	1	11	-3.45943	0	1	0	1	0	26.2963	15	28	20	32	5	16.6	196	8	1.1	105	4.3	490.678	258.286	1.3	9	69	20	1	2.06667	161	4.5	52.7857	151.846	78.8077	2
601	1	7	1	11	-3.45943	0	1	0	0	1	43.2066	3	113	80	52	3	8	207	40.1	2.3	237	2.9	491.422	251.357	1.1	263	171	231	1.1	2.1	108.5	5.75	99	116.367	58.8667	8
602	0	5	0	12	-3.58496	0	0	0	0	1	36.3438	10	80	56	44	9	11.4	94	7.7	3.7	152	1.5	492.167	244.429	2.3	45	98	62	3.2	2.13333	56	7	80.9048	100.476	55.5238	8
603	0	27	1	15	-3.90689	0	0	0	1	1	29.481	15	64	37	33	6	10.3	127	14.6	1.5	200	2.15	492.911	237.5	1.9	34	135	102	8.9	2.16667	174.333	7.66667	99.6522	122.571	64.5909	2
604	1	12	0	15	-3.90689	0	1	1	1	0	36.2424	15	70	61	39	5	12.8	155	27	1.3	214	2.8	493.656	230.571	1.4	16	81	18	0.8	2.2	292.667	8.33333	80.3226	104.933	56.6667	4
605	1	15	1	11	-3.45943	0	1	1	0	1	43.0038	12	74	58	37	10	12.2	186	15.6	6.6	106	3.4	494.4	223.643	1.2	20	61	32	0.3	2.23333	411	9	73.1154	111.115	49.2692	6
606	1	9	0	14	-3.80735	0	1	0	0	1	31.7167	15	39	37	34	7	8.2	443	15.4	3.1	191	3.5	495.144	216.714	1.1	16.6667	58.6667	26.6667	0.266667	2.26667	331.25	8	87.8	146.92	62.6	3
607	1	17	0	14	-3.80735	0	1	0	0	0	20.4297	15	65	57	43	7	10.6	450	11.5	2.8	120	3.6	495.889	209.786	1.1	13.3333	56.3333	21.3333	0.233333	2.3	251.5	7	73.0769	126.333	42.4583	3
608	1	4	1	14	-3.80735	0	1	0	0	0	21.3685	15	50	39	26	10	10	272	5.6	2.5	182	3.7	496.633	202.857	1.1	10	54	16	0.2	2.33333	171.75	6	73.5714	143.667	58.619	3
609	1	7	0	14	-3.80735	0	1	0	0	1	22.3072	15	48	41	31	8	9.5	540	35.1	1.5	171	3.7	497.378	195.929	1.2	10	47	16	0.3	2.36667	92	5	83.7692	138.8	51.12	2
610	0	10	0	15	-3.90689	0	0	0	0	0	23.246	11	46	56	39	5	14.1	106	17.8	1.1	105	2.8	498.122	189	1.1	19	40	24	0.333333	2.4	207	7	84.0938	110.457	58.7286	4
611	1	11	0	12	-3.58496	0	1	0	0	1	18.0129	15	54	34	39	5	13.1	316	15.2	1.7	170	2.9	498.867	250.4	1	40.5	59	35	0.366667	2.43333	322	9	84.3571	129.962	48.6538	2
612	1	8	0	10	-3.32193	0	1	1	0	0	19.9847	6	90	49	45	9	11	297	25.3	7.5	222	3	499.611	311.8	1.1	62	78	46	0.4	2.46667	437	11	86.9583	113.792	58.0833	4
613	0	6	0	16	-4	0	1	1	0	0	21.9564	13	62	42	30	12	8.6	284	9.7	3.7	280	2.93333	500.356	373.2	1.5	358	76	1141	0.4	2.5	478	13	96.1389	126.733	69.6667	3
614	0	11	0	7	-2.80735	0	1	1	1	1	23.9282	10	71	59	44	6	9.5	471	19.2	2.6	167	2.86667	501.1	434.6	3.1	1284	335	984	1.1	2.53333	368.25	28	122.609	102.87	62	3
615	1	14	1	11	-3.45943	0	0	1	0	1	25.8999	15	70	54	43	9	11.5	163	14.8	5.6	450	2.8	501.844	496	2.1	31	39	47	0.7	2.56667	258.5	19	90.3462	109.69	49.4483	3
616	0	7	0	15	-3.90689	0	1	0	0	0	26.7298	13	48	36	27	6	13	202	10.6	0.7	133	2.9	502.589	331	1.3	29.5	82.5	67	0.95	2.6	148.75	10	76.3143	131.086	55.1143	2
617	1	8	0	12	-3.58496	1	0	1	0	0	27.5598	10	55	39	27	9	9.6	616	33	0.8	218	3	503.333	166	1.4	28	126	87	1.2	2.63333	39	1	106.083	121.583	62	2
618	0	45	0	10	-3.32193	0	1	1	0	0	28.3897	5	73	58	33	4	8.5	192	20.5	1.9	243	3.5	504.078	175.375	1.3	32	59	71	0.3	2.66667	8170	42	84.0545	134.302	68.9224	7
619	1	9	0	15	-3.90689	0	1	1	0	0	29.2196	13	47	46	42	9	9.8	201	15.9	5	143	4	504.822	184.75	1.1	12	149	13	0.2	2.7	4253	37	74.0435	110.636	58.7273	3
620	0	4	1	13	-3.70044	1	1	0	1	1	19.4922	15	48	55	48	8	12.7	181	21.6	1.9	174	3.8	505.567	194.125	1.1	14	77	39	0.8	2.73333	336	32	96.4074	114.923	74	2
621	1	26	0	13	-3.70044	0	1	1	1	1	20.0798	15	70	50	41	8	10	342	6.1	0.9	188	3.8	506.311	203.5	1	36.5	96	50	0.65	2.76667	254	7	101.985	100.478	40.597	8
622	0	26	0	12	-3.58496	0	1	1	0	0	25.9949	6	75	58	42	10	11.8	148	11.9	2.4	231	3.8	507.056	212.875	4	59	115	61	0.5	2.8	551	8	69.7083	134.958	60.5417	4
623	1	5	0	12	-3.58496	0	0	0	0	0	25.5279	15	27	31	32	3	11.1	191	13.9	0.6	119	3.53333	507.8	222.25	1.3	215	117	313.667	2.03333	2.83333	484	9	90.7714	107.909	57.5758	2
624	0	18	0	15	-3.90689	0	0	1	1	1	20.9024	15	39	46	42	5	13.5	172	11	1.3	253	3.26667	508.544	231.625	1.4	371	119	566.333	3.56667	2.86667	417	10	103.08	109.269	63.2308	3
625	0	11	0	15	-3.90689	0	1	1	1	0	26.8745	15	49	46	30	6	12.2	175	19.7	1.6	273	3	509.289	241	3	527	121	819	5.1	2.9	350	11	109.44	110.077	65.5385	8
626	0	7	1	15	-3.90689	0	1	0	1	0	24.6383	12	47	48	35	10	12.5	194	6.9	2.7	110	2.8	510.033	193.5	1	564.5	125	681.5	5.3	2.55	2074.6	10	58.36	137.231	60.6538	3
627	0	15	1	15	-3.90689	0	1	0	1	1	22.402	15	77	51	31	8	7.5	34	35.2	4.6	129	2.6	510.778	146	2.3	602	129	544	5.5	2.2	3799.2	9	85.48	134.68	74.92	8
628	1	15	0	10	-3.32193	0	0	0	1	1	19.5312	15	41	24	33	5	9.5	404	10.2	0.7	99	2.4	511.522	158.875	1.2	34	119	28	0.3	1.85	5523.8	8	92.4167	134.391	66.3478	3
629	0	13	0	17	-4.08746	0	1	0	0	0	28.1286	14	37	34	23	7	15.9	274	8.8	1.7	157	3.2	512.267	171.75	1.7	386	158	391	2.4	1.5	7248.4	7	70.4194	94.5714	68.6071	3
630	0	10	0	12	-3.58496	0	1	0	0	1	32.1929	15	33	37	35	5	16.6	272	21.6	1	174	3.7	513.011	184.625	1.1	148	56	871	0.7	1.36	8973	426	83.2	95.4355	60.5161	6
631	1	14	0	13	-3.70044	0	1	0	0	0	28.5834	14	30	26	23	6	12.3	184	13.8	1.1	218	3.35	513.756	197.5	1.15	114.75	56.75	662	1.15	1.22	814	19	92.7647	150	58.825	2
632	1	10	0	10	-3.32193	0	1	0	1	0	24.974	14	34	45	47	6	12.1	162	13.5	0.6	139	3	514.5	210.375	1.2	81.5	57.5	453	1.6	1.08	728	16.6	90.6154	122.704	74.5556	2
633	1	20	0	10	-3.32193	0	1	1	0	1	33.0034	15	61	51	45	6	11	265	15	1.2	232	2.65	515.244	223.25	1.4	48.25	58.25	244	2.05	0.94	642	14.2	84.7838	106.132	56.8684	3
634	0	14	1	11	-3.45943	0	0	0	1	0	31.7043	12	80	55	43	8	7.4	39	19.2	1.9	112	2.3	515.989	236.125	4.1	15	59	35	2.5	0.8	556	11.8	83.48	107.261	51.0435	7
635	0	10	0	16	-4	0	1	0	0	0	30.4053	15	38	40	34	6	12.2	131	15.1	1.3	125	2.2	516.733	249	1.5	23	94	42	2.2	0.777778	470	9.4	71.44	110.517	53.5172	8
636	0	22	1	20	-4.32193	0	1	0	1	1	35.9094	13	91	57	37	8	13.6	104	42.7	2.5	323	2.1	517.478	378.5	1.6	31	129	49	1.9	0.755556	384	7	129.824	104.387	67.7097	5
637	0	17	0	10	-3.32193	0	1	1	0	1	49.481	4	76	58	44	5	8.7	122	5.1	2	225	3	518.222	508	1.2	39	59	25	0.2	0.733333	298	5.66667	98.5769	114.76	56.92	6
638	1	2	0	12	-3.58496	0	1	1	0	1	24.2578	9	93	59	37	3	12.6	516	19.3	1.6	561	2.6	518.967	348	1.4	51	98	47	0.6	0.711111	212	4.33333	109.649	106.074	63.7407	2
639	0	9	0	10	-3.32193	0	1	1	1	0	21.1876	15	36	42	33	10	13.2	247	13.6	1.4	130	4.1	519.711	188	1.4	25	71	37	0.5	0.688889	126	3	97.2195	126.61	53.4634	2
640	0	6	0	12	-3.58496	0	1	1	0	1	25.4295	14	50	56	24	9	9.8	242	33.5	2.7	165	3.4	520.456	164.5	1.3	20	84	43	0.6	0.666667	40	2	97.5	124.731	61.6154	3
641	1	7	0	10	-3.32193	0	1	1	1	0	29.6713	14	29	26	25	6	12.7	261	18.3	0.6	106	2.7	521.2	141	1.5	16	86	29.5	0.45	0.644444	3790.67	40.6667	94.8235	118.765	53.5	3
642	1	51	0	12	-3.58496	0	1	0	0	1	31.2213	15	52	56	40	11	7.9	517	21.1	0.8	99	2	521.944	160.625	1.6	12	88	16	0.3	0.622222	7541.33	79.3333	117.043	115.219	60.9688	3
643	1	27	0	12	-3.58496	0	0	1	1	0	29.7339	15	70	60	45	11	10.4	146	13.5	1.8	170	2.4	522.689	180.25	1.6	45	57	210	0.8	0.6	11292	118	97.9762	108.405	53.7381	3
644	1	8	0	13	-3.70044	0	1	0	0	0	29.7149	13	66	50	33	6	9.2	311	9.7	1.1	209	2.8	523.433	199.875	1.3	36	60.6667	155.333	0.766667	0.577778	53	60.5	78.7381	102.379	57.4483	2
645	1	11	1	13	-3.70044	0	1	1	1	1	29.696	9	54	30	23	8	8	153	18.1	1.8	114	3.2	524.178	219.5	1.9	27	64.3333	100.667	0.733333	0.555556	92	3	80.08	119.261	67.0435	7
646	1	5	1	12	-3.58496	0	0	0	1	0	29.677	15	33	39	38	5	8.6	145	22.5	1.1	137	2.9	524.922	239.125	1.6	18	68	46	0.7	0.533333	90	2.875	67.8333	116.154	47.3846	5
647	1	13	0	16	-4	1	1	1	1	0	29.658	14	60	47	49	6	15.3	180	7.8	0.8	149	2.6	525.667	258.75	2.3	18	47	40	1.1	0.511111	90.8571	2.75	106.958	92.5833	65.7917	2
648	1	15	0	12	-3.58496	0	0	1	1	0	29.6391	9	71	56	23	10	9.2	198	33.4	0.8	136	2.1	526.411	278.375	2.2	61	243	91	4.2	0.488889	91.7143	2.625	89.84	95.4348	66.7391	3
649	0	9	0	12	-3.58496	0	1	0	0	1	29.6201	15	37	37	24	5	10.6	168	11.3	1.7	141	2.475	527.156	298	2.1	50.75	200.75	72.75	3.225	0.466667	92.5714	2.5	70.3103	112.9	51.1833	2
650	1	28	0	15	-3.90689	0	0	0	0	1	20.7492	14	47	23	27	4	13.3	375	12.3	0.9	146	2.85	527.9	263.8	1.7	40.5	158.5	54.5	2.25	0.444444	93.4286	2.375	90.32	105.6	69.84	2
651	1	13	0	16	-4	0	1	1	0	0	30.2286	15	33	30	24	4	9.8	358	14.6	0.7	272	3.225	528.644	229.6	1.3	30.25	116.25	36.25	1.275	0.422222	94.2857	2.25	82.1154	120.917	52.2083	2
652	1	9	0	14	-3.80735	0	1	1	0	1	39.7079	15	54	39	38	4	14.2	185	8.3	0.9	188	3.6	529.389	195.4	1.4	20	74	18	0.3	0.4	95.1429	2.125	79.5405	132.681	60.4722	3
653	1	26	0	18	-4.16993	0	1	0	1	0	32.1377	15	55	48	32	7	11.9	480	16.6	5.4	113	3.1	530.133	161.2	1.5	15	118	56	0.8	0.377778	96	2	94.4815	90.56	60	4
654	0	25	1	11	-3.45943	0	1	1	1	0	24.5675	4	121	90	58	4	9.5	219	13.6	2.3	213	3.3	530.878	127	4	24	69	105	4.2	0.355556	399	2.2	121.621	98.6897	57.8621	5
655	0	17	0	12	-3.58496	0	0	0	1	1	27.1809	3	86	58	35	5	10.1	123	6.9	0.7	128	2.95	531.622	146	2.2	17	18	30	2.3	0.333333	702	2.4	86.2973	101.9	60.7833	9
656	0	7	1	12	-3.58496	0	1	0	0	0	24.806	14	57	55	32	10	8.3	183	6.2	5.6	106	2.6	532.367	160	1.9	69	1362	486	1.6	0.311111	1005	2.6	86.6552	101.935	61.5161	4
657	0	5	0	13	-3.70044	0	0	0	1	0	24.8254	14	73	52	36	6	10.4	212	7.7	3.3	92	3.1	533.111	237.333	3.9	73	296	60	6.1	0.288889	866.143	2.8	97.4	111.412	65.4706	6
658	0	7	0	13	-3.70044	0	1	0	1	1	26.2109	15	38	34	38	8	10.6	379	11.4	1.4	226	3.5	533.856	314.667	1.4	26	68	33	0.5	0.266667	727.286	3	91.8929	121.2	61.88	2
659	1	17	0	19	-4.24793	1	0	0	0	0	23.6851	15	32	26	31	6	11	210	10	0.8	118	3.375	534.6	392	1	35	78	51.6667	0.566667	0.244444	588.429	4	76.28	128.455	55.2273	2
660	0	4	1	15	-3.90689	0	1	0	1	1	21.1592	15	48	76	40	19	11.8	141	6.1	1.7	143	3.25	535.344	366.2	6.8	44	88	70.3333	0.633333	0.222222	449.571	5	80.8421	108.417	52.5278	2
661	1	10	0	15	-3.90689	0	1	0	1	0	25.9148	13	26	39	46	6	12.4	209	7.4	0.7	98	3.125	536.089	340.4	1	53	98	89	0.7	0.2	310.714	6	61.8462	124.923	49.9615	3
662	1	9	1	8	-3	0	1	0	0	1	30.6703	15	77	62	45	8	8	24	16.6	3	144	3	536.833	314.6	1.5	10	56	15	1.7	1.3	171.857	6.11111	82.4286	115.918	54.0164	10
663	1	10	0	13	-3.70044	0	1	1	0	0	28.1944	15	35	34	35	6	12.1	241	8.4	0.6	213	3.3	537.578	288.8	3.1	31	51	25	0.4	1.33143	33	6.22222	74.8929	129.667	54.3333	3
664	1	5	0	13	-3.70044	0	1	0	0	0	25.7185	15	27	33	40	6	8.9	114	8.5	0.7	143	3.1	538.322	263	1.2	43	47	49	1.7	1.36286	100	6.33333	72.3929	122.889	58.4074	2
665	0	11	0	11	-3.45943	0	1	0	0	1	23.2426	15	52	50	46	6	14	322	14.3	1.4	160	2.8	539.067	237.2	1.3	19	49	34	0.3	1.39429	167	6.44444	78.1818	114.99	43.9184	4
666	0	28	0	15	-3.90689	0	1	0	0	1	30.0947	15	59	49	42	4	9.5	448	8.1	2.8	163	3.15	539.811	211.4	1.2	21.5	75.75	43	3.75	1.42571	234	6.55556	90.8462	115.407	48.2593	6
667	0	31	1	14	-3.80735	0	1	1	1	0	29.5543	15	60	46	33	8	7.9	213	14.5	3.9	125	3.5	540.556	185.6	1.4	24	102.5	52	7.2	1.45714	301	6.66667	77.0667	118.3	48.1667	3
668	0	3	0	12	-3.58496	0	0	1	1	0	29.0139	10	43	41	21	5	9.1	204	10.8	1.4	180	3.85	541.3	159.8	1.4	26.5	129.25	61	10.65	1.48857	368	6.77778	61.4091	128.864	49.6818	2
669	0	15	1	11	-3.45943	0	1	1	0	1	28.4735	15	68	41	41	6	7.9	63	15	1.6	224	4.2	542.044	134	2.2	29	156	70	14.1	1.52	435	6.88889	96.72	113.52	51.64	9
670	1	8	0	13	-3.70044	0	1	1	0	0	27.504	13	43	35	41	7	8.2	304	8.5	1.3	149	2.8	542.789	151.5	1.9	37	184	50	0.8	1.55143	502	7	91.5	121.741	67.5556	2
671	1	23	0	12	-3.58496	0	1	1	0	1	26.5345	15	56	52	34	7	9	68	6.6	5.8	133	1.9	543.533	169	1.3	47.5	130	220	0.7	1.58286	538	275	66.5455	127.432	56.3636	10
672	0	7	0	13	-3.70044	0	0	0	0	1	25.565	15	21	26	22	4	14.5	196	17.7	0.8	161	3.3	544.278	175	1.3	58	76	390	0.6	1.61429	574	543	89.45	91.8	56.625	2
673	0	3	0	13	-3.70044	0	1	1	0	0	32.8466	15	42	46	28	7	11.2	386	30.5	2.5	508	4.4	545.022	181	1.2	62	74	87	0.8	1.64571	610	14	87.7241	122.654	65.5385	3
674	0	18	0	15	-3.90689	1	0	1	0	1	28.7282	13	56	47	39	8	8.3	77	5.6	5.4	151	3.83333	545.767	187	1.1	14	37	25	0.3	1.67714	895	10.3333	69.68	98.2143	60.75	7
675	0	7	0	15	-3.90689	0	1	0	0	0	24.6097	14	23	36	37	4	10.9	190	13.8	0.8	128	3.26667	546.511	193	1.4	22	70.5	22	0.3	1.70857	1180	6.66667	72.4074	109.375	45.1786	2
676	0	27	1	13	-3.70044	1	1	1	1	1	44.308	15	62	50	40	5	12.8	258	21.4	2.7	411	2.7	547.256	199	1.4	30	104	19	0.3	1.74	1465	3	96.3529	106.4	51.7714	3
677	1	16	0	12	-3.58496	1	1	0	1	0	31.7586	15	35	36	38	5	11.3	169	29.4	1.4	161	3.2	548	205	1.5	357	83	578	1.4	1.77143	1750	2.5	82.7143	126.03	65.7576	4
678	1	122	0	10	-3.32193	0	0	1	0	1	40.625	12	108	80	54	7	12.7	148	30	3.8	191	1.4	615.551	211	2.2	4104	61	5093	0.6	1.80286	2035	2	89.5192	109.878	61.0671	3
679	0	27	0	16	-4	0	0	1	1	1	27.6471	15	35	37	34	8	12.9	168	10.7	1	222	2.05	683.102	212	3.6	2060	127.5	2562	0.5	1.83429	2730.4	1.5	95.2903	117.32	68.04	2
680	1	31	0	11	-3.45943	0	0	1	0	1	37.7297	15	54	41	38	3	9.1	643	25.8	0.6	163	2.7	750.653	213	1.6	16	194	31	0.4	1.86571	3425.8	1	89.6667	121.02	52.76	2
681	0	15	0	16	-4	0	1	0	0	1	33.642	15	38	35	26	7	12.6	115	8.9	2.6	138	2.86667	818.204	214	1.35	286	170.667	230	0.466667	1.89714	4121.2	1.25	91.3462	104.685	54.7222	2
682	0	17	0	13	-3.70044	0	1	1	0	0	32.6806	15	48	37	26	3	12	160	8	5.4	148	3.03333	885.755	215	1.1	556	147.333	429	0.533333	1.92857	4816.6	1.5	86.9167	132.667	65.7619	3
683	0	10	0	17	-4.08746	0	1	0	0	1	31.7191	15	41	31	23	3	12.2	105	8.9	9.8	137	3.2	953.306	216	1.2	826	124	628	0.6	1.96	5512	1.75	76.96	132.417	79.75	4
684	1	8	0	14	-3.80735	0	1	1	0	0	30.7577	15	34	36	34	5	11.2	296	14.6	1.5	190	3.2	1020.86	217	1	13	57	16	0.2	1.99143	49	2	75.68	110.6	59.56	4
685	1	18	0	13	-3.70044	0	1	1	0	0	29.7963	14	44	47	29	6	11	411	7.2	2.3	183	2.8	1088.41	218	1.1	15.5	84	21.5	0.4	2.02286	138	3.5	80.2692	104.625	57.2917	3
686	0	38	1	13	-3.70044	0	1	0	1	0	28.8349	15	57	35	43	7	10.1	180	14.5	2.1	121	3.4	1155.96	219	1.3	18	111	27	0.6	2.05429	227	5	88.1923	138.917	69	2
687	0	7	0	14	-3.80735	0	1	0	0	1	33.5762	11	64	57	28	9	9.8	170	11.3	2.6	139	4.5	1223.51	220	1.4	30	103	39	0.3	2.08571	1088	26	82.6667	142.75	64.7917	4
688	1	8	1	12	-3.58496	0	0	0	0	1	38.3176	13	54	38	39	7	12.3	205	11.7	1.1	157	4.325	1291.06	221	1.3	24	103.25	32.5	0.35	2.11714	1949	47	80.92	109.652	60.3913	3
689	0	22	0	10	-3.32193	1	1	0	1	1	43.0589	15	53	43	38	4	13.8	238	18.3	1.6	215	4.15	1358.61	222	1.2	18	103.5	26	0.4	2.14857	10926	116	98.2667	119.467	60.5333	4
690	0	7	0	15	-3.90689	0	1	0	1	0	23.4722	15	24	31	34	2	10.2	150	21.3	0.9	119	3.975	1426.16	223	1.7	12	103.75	19.5	0.45	2.18	9367.43	97.8333	77.5455	124.391	53.3478	2
691	1	7	0	12	-3.58496	0	1	0	1	1	21.7969	15	35	31	31	9	13.4	257	11.4	1	114	3.8	1493.71	219.667	1.1	6	104	13	0.5	2.21143	7808.86	79.6667	78.3333	141.929	76.3929	2
692	1	6	0	12	-3.58496	0	1	0	0	0	24.8501	13	30	43	35	4	11	175	16.2	0.6	135	3.06667	1561.27	216.333	1.95	48	169.5	87	1.15	2.24286	6250.29	61.5	91.6	123.778	63.5741	2
693	1	13	1	11	-3.45943	0	1	0	1	1	27.9033	13	83	74	52	4	8.8	202	17.3	1.4	154	2.33333	1628.82	213	2.8	90	235	161	1.8	2.27429	4691.71	43.3333	96.7619	106.725	53.075	3
694	0	4	1	9	-3.16993	0	0	0	1	1	32.9306	15	87	53	41	4	12.1	81	17.4	4.9	214	1.6	1696.37	209.667	1.3	32	66	31	1	2.30571	3133.14	25.1667	59.3333	123.833	53.7917	5
695	1	12	0	13	-3.70044	1	0	1	1	1	36.0707	14	55	33	28	10	8.1	273	9.5	2.8	221	1.85	1763.92	206.333	1.25	19.5	79	33	0.6	2.33714	1574.57	7	79.92	106.958	48.7083	4
696	1	16	0	8	-3	1	1	1	0	0	39.2107	11	97	55	40	10	7.9	315	7.9	2.7	237	2.1	1831.47	203	1.2	7	112	9	0.2	2.36857	16	1	83.9167	108.75	46.6667	3
697	1	32	1	9	-3.16993	0	0	1	0	1	42.3508	13	86	76	34	9	9.9	84	0.2	0.9	361	2.4	1899.02	234	1.4	65	197	46	6.1	2.4	19	4	114.565	116.043	60.5217	2
698	0	11	0	13	-3.70044	0	1	1	1	1	18.8121	15	77	49	42	6	13.9	338	31.5	11	107	3.4	1966.57	265	1.1	43	115	55	0.4	2.35143	105	4	90.1154	132.111	58.4074	7
699	0	11	0	11	-3.45943	0	1	1	1	1	20.0505	14	52	42	43	7	11.5	204	12	1.5	113	2.8	2034.12	296	4.5	15	92	19	0.9	2.30286	30	115	81.2	101.355	58.5484	3
700	1	4	0	18	-4.16993	0	0	0	0	0	21.2888	13	34	47	30	5	11.4	62	4.9	0.8	95	3.03333	2101.67	327	1.1	79.6667	88.6667	211.667	0.8	2.25429	1093	226	60.5	120.375	60.5833	3
701	1	3	0	13	-3.70044	0	1	0	0	0	22.5271	15	60	53	36	5	12	244	7.2	3.7	188	3.26667	2169.22	358	1	144.333	85.3333	404.333	0.7	2.20571	2156	337	68.1667	119.25	63.75	3
702	0	6	1	10	-3.32193	0	0	0	0	0	23.7654	15	63	40	37	4	13.8	189	17.1	1.4	360	3.5	2236.78	389	1.2	209	82	597	0.6	2.15714	3219	448	76.8929	124.964	71.2143	8
703	0	39	0	10	-3.32193	0	1	1	0	1	34.7178	3	119	67	52	9	8.1	218	5	7.4	146	3.73333	2304.33	420	1.2	11	108	14	0.5	2.10857	399	6	74.8529	138.426	65.75	4
704	1	5	0	12	-3.58496	0	1	0	1	1	34.1539	15	43	39	35	4	9.1	170	5	1	188	3.96667	2371.88	451	1.4	11	197	17	0.9	2.06	58	2	94.4815	111.385	74.5	2
705	0	3	1	10	-3.32193	0	1	0	1	1	33.5899	15	63	52	44	7	11.8	452	22.5	2.2	131	4.2	2439.43	482	9.8	16	67	20	0.4	2.01143	61.25	4.75	73.9231	104.654	46.8462	5
706	0	7	0	15	-3.90689	0	1	1	0	0	33.0259	15	43	34	21	5	9.7	172	10.8	1.8	403	3.4	2506.98	459.5	1.5	25	75	35	0.2	1.96286	64.5	7.5	69.8077	113.875	67.25	2
707	1	52	0	13	-3.70044	1	1	1	0	1	32.4619	7	58	44	49	9	8.7	152	10.1	2.3	141	2.6	2574.53	437	1.1	27	102	24	0.2	1.91429	67.75	10.25	65.0417	129.042	63.7917	3
708	1	52	0	10	-3.32193	1	1	1	0	0	28.2202	3	110	75	44	9	8.2	90	7.7	2.6	213	2.5	2642.08	442.6	1.2	48	125	18	0.2	1.86571	71	13	57.7308	147.96	62.44	2
709	0	9	0	13	-3.70044	0	1	1	1	1	32.6663	13	58	37	44	6	10.5	206	22.7	1.6	307	2.8	2709.63	448.2	1.5	29.5	157.5	23.5	0.3	1.81714	58	10	86.3115	117.419	59.4677	5
710	0	43	0	12	-3.58496	0	1	1	1	1	32.5085	13	52	44	30	9	7.6	382	15.9	1.6	97	3.1	2777.18	453.8	2.2	11	190	29	0.4	1.76857	45	7	97.08	105.609	71.1739	2
711	0	15	0	11	-3.45943	1	1	1	1	1	26.3224	14	30	30	35	6	9.1	242	18.8	1.2	131	2.8	2844.73	459.4	2.5	14	176	24	0.5	1.72	32	4	116.172	106.958	68.75	3
712	1	28	0	12	-3.58496	0	1	0	1	0	21.0777	15	65	47	36	8	7.1	231	8.6	5.7	135	2.8	2912.29	465	1.4	19	61	16	0.5	1.67143	43.75	2	82.7273	114.043	60.3478	4
713	0	10	0	15	-3.90689	1	1	0	0	0	29.1439	15	62	35	32	4	7.9	42	5.6	1.9	103	2.8	2979.84	470.6	2.4	18	236	45	5.8	1.62286	55.5	3.66667	74.24	96.08	51.2	8
714	0	6	0	14	-3.80735	0	1	1	0	0	28.3394	15	40	35	24	12	9.9	207	9.8	1.8	163	3	3047.39	476.2	1.4	15	41	31	0.4	1.57429	67.25	5.33333	69.3333	117.708	55.4583	2
715	1	15	0	14	-3.80735	0	0	0	1	1	27.5348	15	54	42	33	6	8.9	218	12.8	0.7	274	2.2	3114.94	481.8	2.3	20	82	24	0.6	1.52571	79	7	102.393	100.531	55.1633	4
716	1	9	0	14	-3.80735	0	1	0	1	1	33.9973	9	41	43	41	5	8.8	245	8.8	0.7	115	2.56	3182.49	487.4	4.1	470.5	79.5	745	0.55	1.47714	31	2	84.6667	108.143	51.9429	6
717	1	2	1	8	-3	0	0	0	1	1	28.5448	15	75	74	48	5	11.1	302	10.7	2.5	282	2.92	3250.04	493	8.2	921	77	1466	0.5	1.42857	20	2	131.875	103.477	65.2674	3
718	1	72	0	13	-3.70044	0	1	1	0	1	31.25	11	44	36	42	5	9.9	256	10.1	1	371	3.28	3317.59	277	1.2	479	75.5	755.5	0.45	1.38	283	5.5	76.4783	145	43.4348	2
719	0	30	0	15	-3.90689	0	1	1	0	0	31.1317	12	74	50	29	11	8.8	32	2.5	13.3	153	3.64	3385.14	808	1.2	37	74	45	0.4	1.33143	546	9	88.2083	99.54	51.26	4
720	0	15	1	15	-3.90689	0	1	0	1	0	31.0134	13	53	33	34	5	15.7	144	19.9	1.6	191	4	3452.69	655.25	1.8	24	85	56	1.1	1.28286	1079	2	108.415	135.302	83.0755	3
721	0	18	1	17	-4.08746	0	1	1	0	1	30.8951	11	35	43	43	8	12.2	384	10.9	1.3	183	2.9	3520.24	502.5	1.2	29	100	60	0.4	1.23429	1048.38	6	65.7917	122.958	54.4583	2
722	1	11	0	12	-3.58496	0	0	0	0	0	19.0311	11	46	55	36	8	12.9	168	13.5	0.5	181	3.2	3587.8	349.75	1.2	43.3333	123	98.6667	5.73333	1.18571	1017.75	5.5	95.5938	91.4359	55.9103	2
723	1	4	0	14	-3.80735	0	1	1	0	0	39.2105	14	21	34	36	3	11.3	201	22	1	169	3.5	3655.35	197	1.4	57.6667	146	137.333	11.0667	1.13714	987.125	5	86.48	104.88	58.72	2
724	1	25	0	10	-3.32193	0	1	0	0	1	35.8312	3	118	86	52	6	9.5	170	28.9	1.7	161	3.8	3722.9	155	2.5	72	169	176	16.4	1.08857	956.5	4.5	78.7273	101.591	54.5	5
725	1	9	1	9	-3.16993	0	1	0	1	0	41.2187	15	31	34	37	6	12.9	118	6.2	1	170	3.25	3790.45	162	1.8	39.5	133.5	96.5	8.35	1.04	925.875	4	78.5667	133.233	62.8667	2
726	1	14	1	16	-4	1	1	1	0	1	26.9382	15	65	32	21	11	8.3	395	9.9	1.6	211	2.7	3858	169	1.2	7	98	17	0.3	0.991429	895.25	3.5	61.0833	137.913	57.913	2
727	1	22	1	8	-3	0	1	0	0	0	22.7907	14	35	27	35	5	8.9	583	9.1	0.8	113	2.8	3807.39	176	1.2	15	105	20	0.3	0.942857	864.625	3	98.56	108.769	49.5	2
728	1	9	0	11	-3.45943	0	1	0	0	0	18.6433	10	97	53	46	8	9.4	161	13.5	3	190	2.9	3756.77	183	1.3	44	89	65	0.2	0.894286	834	17	84.875	102.375	64.2917	9
729	0	4	0	12	-3.58496	0	1	0	1	0	22.2468	11	53	36	39	7	13.3	321	8.8	2.1	141	3.06667	3706.16	190	4.2	35	71	31	0.4	0.845714	122	2	64.1429	109.56	62.92	2
730	0	8	0	12	-3.58496	0	1	0	0	0	25.8503	15	44	39	23	8	10.7	54	9	5.2	152	3.23333	3655.55	197	1.9	17	140	22	1.5	0.797143	58	3	91.76	74.875	49.8333	8
731	1	6	0	13	-3.70044	1	1	0	1	0	29.4538	13	53	53	41	7	9.4	143	14.3	1.5	151	3.4	3604.94	204	1.5	33	103	70	0.3	0.748571	188	2.85714	87.4	103.036	57.2857	3
732	0	7	0	13	-3.70044	0	1	1	0	0	24.4081	15	63	57	30	6	10	149	24.2	1.7	240	1.1	3554.32	211	2.6	497	88	1253	1.9	0.7	318	2.71429	87.65	121.049	61.1707	4
733	1	6	0	13	-3.70044	0	1	1	1	0	24.0573	8	76	55	38	8	10.3	413	21.5	1.6	193	2.6	3503.71	213.333	1.8	380	95.75	952.25	1.825	0.657143	448	2.57143	101.68	115.92	54.28	2
734	1	7	0	11	-3.45943	0	0	0	1	0	23.7065	14	46	37	35	5	10.7	358	9.1	0.7	120	2.76667	3453.1	215.667	5.7	263	103.5	651.5	1.75	0.614286	238.5	2.42857	98.381	109.045	61.5909	4
735	0	22	1	12	-3.58496	0	0	0	1	1	23.3556	15	76	54	48	9	10.4	197	9.6	2.1	177	2.93333	3402.48	218	2.3	146	111.25	350.75	1.675	0.571429	29	2.28571	81	96.875	55.0893	5
736	0	4	1	9	-3.16993	0	1	1	1	1	29.5139	15	52	58	40	9	8.5	213	13.1	2.4	269	3.1	3351.87	214.8	3.5	29	119	50	1.6	0.528571	113.333	2.14286	101	105.205	60.3409	6
737	1	16	0	12	-3.58496	1	1	1	1	1	15.5529	15	49	53	48	5	10	261	14.7	0.9	166	3.2	3301.26	211.6	4.4	180	131	152.5	2.95	0.485714	197.667	2	93.12	108.72	69.08	4
738	0	16	1	14	-3.80735	0	1	1	0	1	34.1965	11	86	63	50	9	13.2	209	24.3	2.4	115	3.3	3250.65	208.4	1.2	331	143	255	4.3	0.442857	282	8	99.36	108.36	58.44	2
739	0	9	0	15	-3.90689	0	1	0	1	0	29.6364	14	45	33	34	4	14.1	157	9.2	1.5	133	3.4	3200.03	205.2	1.7	86	153	76	1.2	0.4	382	11	121.743	109.889	79.3333	2
740	1	5	1	10	-3.32193	0	1	0	0	0	26.6238	7	38	39	39	5	11.9	105	9.7	0.8	139	3.5	3149.42	202	1.3	16	57	38	0.6	0.357143	482	14	75.88	133.917	57.375	3
741	0	11	0	14	-3.80735	0	1	1	0	0	23.6111	15	21	32	32	8	10.9	383	15	1	149	3.6	3098.81	268.5	1	6	79	11	0.4	0.314286	304.5	11.3333	71.92	122.92	61.6	2
742	0	14	0	12	-3.58496	0	0	0	0	0	23.7037	13	25	37	34	6	9.8	258	9.3	1.4	119	3.03333	3048.19	335	1.4	19.5	89.5	52	0.5	0.271429	127	8.66667	65.7727	141.435	68.7391	2
743	1	14	0	16	-4	0	1	0	0	1	27.3494	14	56	56	33	3	9.4	304	18.8	2	157	2.46667	2997.58	288.75	2.4	33	100	93	0.6	0.228571	102.333	6	87.2143	102.769	60.5769	2
744	0	11	0	11	-3.45943	0	1	0	1	1	30.9952	10	57	44	42	5	9.1	306	17.9	0.8	119	1.9	2946.97	242.5	1.3	110	100	58	1.6	0.185714	77.6667	6	114.931	114.64	69.56	2
745	0	8	0	14	-3.80735	0	1	0	1	0	29.0657	14	43	44	38	6	12.7	176	12.7	1.2	222	3.8	2896.35	196.25	1.2	19	46	24	0.5	0.142857	53	6	88.3043	115.1	55.25	2
746	0	6	0	13	-3.70044	0	0	0	0	0	25.6941	15	44	44	44	4	12.3	220	13.1	1	123	3.6	2845.74	150	1.6	14	62	18	0.2	0.1	168	5.85714	93.8	105.812	66.5938	4
747	0	19	1	10	-3.32193	0	0	1	1	1	22.9682	13	53	61	53	6	8.6	212	16	1.6	265	2.6	2795.13	151.333	1.3	19	153	25	1.1	0.136364	135.25	5.71429	111.72	96.6923	62.5385	2
748	0	21	0	12	-3.58496	0	0	0	0	0	20.2422	10	39	36	27	8	12.6	280	10.4	0.9	159	3.03333	2744.52	152.667	1	22	83	66	0.4	0.172727	102.5	5.57143	72	132.652	70.2174	2
749	0	5	0	10	-3.32193	0	1	1	0	0	32.9519	15	34	46	33	6	12.2	280	20.4	1.7	96	3.46667	2693.9	154	1.5	14	80.5	44	0.35	0.209091	69.75	5.42857	95.2903	112.382	59.7941	4
750	1	9	0	13	-3.70044	0	1	1	1	0	28.8044	15	30	35	28	7	10.9	404	24.4	0.7	155	3.9	2643.29	246	1.4	6	78	22	0.3	0.245455	37	5.28571	99.9412	101.069	52.3056	4
751	1	24	0	13	-3.70044	0	1	0	1	0	35.0413	15	37	40	31	5	12.4	195	13.8	1.3	271	3.72	2592.68	227	2.3	45	51	72	1.2	0.281818	311.5	5.14286	101.36	100.26	50.32	5
752	0	35	0	11	-3.45943	0	1	0	0	1	25.8025	15	55	58	42	5	15.1	255	32.8	1.1	166	3.54	2542.06	218.556	1.4	37.5	60.25	66	1.05	0.318182	586	5	80.9737	126.127	68.5873	4
753	0	8	0	14	-3.80735	0	1	1	1	0	28.3265	14	34	36	25	13	11.4	313	16.8	1.4	163	3.36	2491.45	210.111	1.4	30	69.5	60	0.9	0.354545	34	142	95.2	101.97	61.697	2
754	0	11	0	12	-3.58496	0	1	1	1	1	23.5898	15	41	48	46	9	12.9	159	12.6	1.7	172	3.18	2440.84	201.667	1.2	22.5	78.75	54	0.9	0.390909	2102	279	65.037	99.1897	43.1552	2
755	1	4	0	18	-4.16993	0	1	1	1	0	22.1755	14	42	40	34	9	8.7	250	14.9	1.7	152	3	2390.23	193.222	1.1	15	88	48	0.9	0.427273	2432.67	203.333	74.5	119.975	53.475	2
756	0	17	0	13	-3.70044	0	0	0	0	1	20.7612	15	50	38	33	2	10.4	466	11.2	0.5	158	2.3	2339.61	184.778	1	26	49	28	0.3	0.463636	2763.33	127.667	117.963	111.732	63.3214	3
757	1	50	0	16	-4	0	0	0	0	1	26.348	14	44	52	34	10	11.2	180	19.7	1	139	2.6	2289	176.333	1.6	43	51	238	1.6	0.5	3094	52	64.84	107	49.2083	2
758	0	20	1	16	-4	0	1	0	1	1	31.9347	15	69	34	27	7	13	160	17.7	1.6	202	3.2	2421.14	167.889	2.7	14	92	42	3.2	0.7	2490.2	39.5	64.6923	117.417	57.4167	3
759	1	4	0	12	-3.58496	0	1	0	0	1	26.8745	11	70	49	50	4	8.2	314	40.9	0.8	165	2.5	2553.29	159.444	1.1	30	182	32	0.3	2.2	1886.4	27	85.7308	123.833	50.5833	3
760	1	28	0	10	-3.32193	0	0	0	0	1	21.8144	15	81	63	49	6	13.8	255	14.8	1.7	272	2.4	2685.43	151	1.6	297	72	543	2.3	3.7	1282.6	14.5	96.1333	107.742	56.3548	3
761	1	13	0	16	-4	0	1	0	1	0	27.6172	15	41	25	28	5	16.8	135	18.6	1.4	102	3.8	2817.57	158	2.5	17	120	41	3.1	5.2	678.8	2	80.04	97.64	55.92	5
762	1	19	0	12	-3.58496	0	0	0	1	0	30.013	15	73	52	31	4	16.1	70	51.7	2	150	2.4	2949.71	165	2.1	26	171	49	9.6	6.7	75	6	119.12	90.3261	60.3696	6
763	1	17	0	12	-3.58496	0	0	0	0	1	20.2265	13	64	38	47	3	15.4	205	16.4	1	98	3	3081.86	172	1.75	17	85	25	0.5	6.26667	55.3333	4.66667	112.269	141.86	80.44	3
764	0	4	0	11	-3.45943	0	1	0	1	0	22.5214	9	75	60	35	9	9.5	446	22.3	0.7	69	2.1	3214	179	1.4	35	496	96	1.5	5.83333	35.6667	3.33333	88.24	91.7826	50.2174	4
765	0	25	1	9	-3.16993	0	0	0	1	1	24.8163	15	90	61	50	4	11.5	144	15.2	1.9	288	2.2	3346.14	186	2.3	957	51	1228	0.5	5.4	16	2	113.421	98.3947	62.5	15
766	0	9	0	10	-3.32193	0	0	0	0	0	22.7847	15	57	45	37	3	11.7	141	23.8	1.4	135	2.3	3478.29	191	2.1	82	40	203	2.2	4.96667	575	2.5	64.4545	106.906	61.7812	4
767	0	9	0	12	-3.58496	0	1	1	0	1	20.753	15	32	35	32	11	12.1	256	15.4	8.4	143	2.9	3610.43	345	1.4	19	185	48	1.3	4.53333	419	3	78.9231	87.2	62.04	4
768	0	3	0	15	-3.90689	0	0	0	0	1	34.8765	14	45	36	30	5	8.8	27	5	4.3	148	2.95	3742.57	499	2.1	1336	92	1608	0.6	4.1	263	5	94	118.667	70.4444	2
769	0	13	0	13	-3.70044	0	0	0	1	1	37.9229	14	76	57	46	8	11.5	219	13.6	1.1	165	3	3874.71	583	1.2	20	57	28	0.7	3.66667	187	4	126.338	102.158	58.1781	4
770	0	14	0	13	-3.70044	0	1	1	1	0	33.3416	14	27	38	34	10	12.7	266	20.3	0.9	250	2.6	4006.86	667	1.4	16	153	30	0.8	3.23333	55	3	72.9583	115.739	66.5652	2
771	0	13	1	8	-3	0	0	0	1	1	28.7603	15	46	42	39	2	13.8	506	16.5	0.9	153	2.2	4139	751	1.2	44	62	60	3.4	2.8	73	3.66667	91.5556	105.667	65.4545	3
772	0	23	0	8	-3	0	1	1	0	0	29.7153	3	101	63	41	8	7.6	222	11.7	3.8	126	3.9	4081.84	714.714	1.1	27	66	47	1	2.79	51.5	4.33333	75.56	140.846	66.8846	3
773	0	34	1	13	-3.70044	0	1	0	1	0	26.9061	15	58	65	44	6	12.6	174	14.5	1	121	3.8	4024.68	678.429	1	34	446	82	2.9	2.78	30	5	89.9579	104.974	72.1795	6
774	1	6	0	14	-3.80735	0	1	0	0	0	20.3659	11	37	31	26	4	13.5	307	10.5	0.6	159	3.7	3967.52	642.143	3.7	23	257	52	1.75	2.77	37.3333	4	70.7692	146.561	76.803	2
775	0	17	0	15	-3.90689	0	1	0	1	0	19.6556	14	63	54	44	5	12.5	430	25.3	1	135	3.6	3910.37	605.857	3.4	12	68	22	0.6	2.76	44.6667	3	132.348	95.3404	58.3191	3
776	1	9	0	13	-3.70044	0	1	1	0	1	18.9453	15	39	34	31	8	10.5	260	11	2.3	219	3.1	3853.21	569.571	1.1	10	144	33	0.3	2.75	52	2	80.8571	116.036	55.1071	3
777	1	51	0	16	-4	0	1	1	0	1	21.5332	15	51	45	31	12	7.3	122	6.8	6.2	155	2.95	3796.05	533.286	1.45	108.5	294.5	117.5	2.25	2.74	62.6667	2.14286	76.963	147.308	62.8462	6
778	0	12	0	15	-3.90689	0	1	1	0	0	24.1211	14	71	39	39	6	12.6	181	41.7	2.9	325	2.8	3738.89	497	1.8	207	445	202	4.2	2.73	73.3333	2.28571	97.9688	111.933	62.8667	8
779	0	28	0	15	-3.90689	0	1	0	1	1	26.709	15	50	44	31	3	9.7	342	12.4	1.8	153	2.76667	3681.73	386	1.7	206.333	332	271.333	4.2	2.72	84	2.42857	88.8966	111.107	61.0714	2
780	1	7	0	13	-3.70044	0	1	0	0	0	29.2969	14	28	31	34	5	11.1	176	13.5	0.6	110	2.73333	3624.57	165	1.4	205.667	219	340.667	4.2	2.71	94.6667	2.57143	80.7609	108.867	52.7111	3
781	0	12	0	13	-3.70044	0	0	0	0	0	27.0934	15	27	35	29	7	10.8	128	6.8	0.8	273	2.7	3567.41	219	1.8	205	106	410	4.2	2.7	105.333	2.71429	64.3571	124.259	58.4815	7
782	1	16	0	9	-3.16993	0	1	1	1	1	25.4026	14	116	68	48	10	9.1	319	32.2	3.2	422	3.7	3510.25	188.667	2.4	1551	223	5363	1.3	2.4625	116	2.85714	98.125	122.189	50.4324	4
783	1	25	0	12	-3.58496	1	1	0	1	0	23.7118	15	48	58	46	8	8.2	318	25.9	0.8	181	2.9	3453.1	158.333	1.5	12	102	20	0.5	2.225	653	3	90.3182	114.909	47.5455	2
784	1	49	0	10	-3.32193	1	1	0	1	1	21.9617	15	38	42	40	7	12.4	110	21	0.8	202	2.75	3395.94	128	1.4	15	88	27	0.45	1.9875	1190	43	84.3846	124.903	64.7917	2
785	1	7	1	9	-3.16993	0	1	1	1	0	34.4148	15	44	56	38	5	9	202	21.2	2.9	126	2.6	3338.78	169.2	1.4	18	74	34	0.4	1.75	1117.2	38.8333	84.1923	111.692	57.2692	3
786	0	5	1	17	-4.08746	0	1	1	1	0	27.9496	11	52	40	36	5	9.2	180	10.2	1.5	146	2.45	3281.62	210.4	1.8	21	60	41	0.35	1.5125	1044.4	34.6667	100.76	136.083	83.9167	2
787	1	19	1	12	-3.58496	1	1	0	0	0	21.4844	15	41	37	37	5	7.9	182	8.9	0.7	149	2.3	3224.46	251.6	1.4	24	46	48	0.3	1.275	971.6	30.5	94	103.593	64.4074	2
788	1	7	1	11	-3.45943	0	1	1	1	0	39.5148	15	88	65	51	9	11.9	257	16.4	7.5	224	2.7	3167.3	292.8	1.4	9	102	18	0.7	1.0375	898.8	26.3333	73.8378	104.25	38.9722	2
789	1	20	0	10	-3.32193	0	1	0	0	1	44.8889	15	69	61	41	6	11.2	76	25	2.7	189	3.1	3110.14	334	1.9	1426	59	1380	1.5	0.8	826	22.1667	60.5926	112.724	60.8966	4
790	0	7	0	16	-4	0	1	1	1	0	37.9988	15	51	41	32	10	9.3	202	10.9	7.3	143	3.06667	3052.98	283.333	1.2	1145.8	71.6	1111.4	1.58	0.929412	533	18	81.08	123.68	57.8	4
791	0	6	0	16	-4	0	1	1	1	0	31.1088	15	85	58	48	12	10.1	279	11.8	6.5	232	3.03333	2995.83	232.667	1.3	865.6	84.2	842.8	1.66	1.05882	675	3	97.2414	110.241	53.3103	4
792	1	6	0	12	-3.58496	0	1	0	1	0	24.2188	15	22	31	23	4	10.7	212	16.3	0.8	109	3	2938.67	182	1.4	585.4	96.8	574.2	1.74	1.18824	817	2.33333	70.6364	110.559	48.7353	2
793	0	10	0	15	-3.90689	0	1	1	0	0	24.9101	12	38	39	35	9	10.1	188	10.4	1.9	156	2.96667	2881.51	190.571	1.35	305.2	109.4	305.6	1.82	1.31765	959	1.66667	85.1071	134.286	52.3143	6
794	1	7	1	11	-3.45943	0	0	1	1	1	25.6015	13	61	47	46	5	9.6	190	7.5	1.2	303	2.93333	2824.35	199.143	1.3	25	122	37	1.9	1.44706	93	1	108.5	102.788	44.1515	3
795	1	10	0	11	-3.45943	0	1	0	1	1	26.2011	15	50	49	34	6	10.3	465	12.2	4	196	2.9	2767.19	207.714	1.2	24	218	55	0.3	1.57647	1345	34	110.654	118.172	58.4828	7
796	0	3	1	15	-3.90689	0	1	1	0	1	26.8512	10	82	59	45	5	16.5	239	23.1	1.9	190	2.2	2710.03	216.286	1.3	24	37	43	1.1	1.70588	1167	23.6667	118.391	101.364	70.2273	2
797	1	5	1	14	-3.80735	0	1	1	0	1	25.2976	12	78	55	42	9	10.2	252	7	1.8	281	2.9	2652.87	224.857	3.95	11	119	22	0.3	1.83529	989	13.3333	84.5172	112.115	55.9615	3
798	1	2	1	11	-3.45943	0	1	1	1	0	32.0674	13	70	55	38	10	12.1	168	15.4	6.5	253	3.9	2595.71	233.429	6.6	27	139	39	1.2	1.96471	811	3	103.808	82.8519	47.0185	6
799	0	33	0	13	-3.70044	0	1	1	0	1	29.3266	10	45	42	31	11	15.3	166	10.9	1.1	179	3.9	2538.56	242	1.2	15	76	37	1	2.09412	633	15	78.1154	128.846	76.6538	2
800	0	11	1	14	-3.80735	1	0	0	0	1	26.5858	14	34	41	25	6	9.6	126	18.1	0.8	135	3.6	2481.4	250.571	1.2	35	58	85	0.5	2.22353	780	74	106.75	147.808	55.8077	2
801	0	9	1	13	-3.70044	0	0	0	0	0	23.845	10	49	40	38	3	7.5	339	8.6	0.3	105	3.25	2424.24	259.143	1.2	29	63	56	0.4	2.35294	600.5	40.5	88.64	130.24	63.96	3
802	1	6	0	10	-3.32193	0	1	0	0	1	36.1881	15	27	33	34	4	11.9	443	11.7	1.2	154	2.9	2367.08	267.714	1.1	23	68	27	0.3	2.48235	421	7	96.7308	120.522	67	2
803	0	11	0	12	-3.58496	0	0	0	1	0	37.1379	15	26	34	30	4	14.6	178	19.8	1.2	130	2.8	2309.92	276.286	1.5	34	109	35	0.45	2.61176	720.667	5.5	84.2703	103.692	67	4
804	0	64	0	12	-3.58496	0	1	1	0	0	24.8075	14	47	39	40	6	8.9	167	8	1.4	367	2.7	2252.76	284.857	1.4	45	150	43	0.6	2.74118	1020.33	4	106.88	95.72	75.12	2
805	1	7	1	13	-3.70044	0	0	1	0	0	25.7812	3	129	90	55	13	8.4	224	14.8	4.2	342	2.6	2195.6	293.429	2.5	51	175	151	1.5	2.87059	1320	20	57.6296	131.654	60	7
806	0	20	1	13	-3.70044	1	1	1	1	0	23.9567	15	70	66	47	11	9.4	149	12.3	2.1	564	2.9	2138.44	302	2	1456	70	823	2.1	3	1619.67	23	95.08	93.4815	59.963	3
807	0	10	0	12	-3.58496	1	1	0	0	0	69.1272	14	50	43	36	6	13.4	218	10.1	1.3	133	3.2	2081.29	289.25	1.75	737	94.5	419	1.3	3.12941	1919.33	13	79.2692	117.32	64.88	3
808	0	20	0	9	-3.16993	0	0	1	0	0	48.7303	15	37	31	25	5	6.5	421	20.2	0.6	168	2.5	2024.13	276.5	1.5	18	119	15	0.5	3.25882	2219	7.5	74.2258	105.438	52.9688	3
809	0	18	0	9	-3.16993	0	1	1	1	1	28.3333	15	53	53	31	4	16	130	73.3	1.1	373	3.2	1966.97	263.75	1.4	22.6667	103	10	0.9	3.38824	2518.67	2	66.2258	99.1552	60.569	5
810	0	8	0	12	-3.58496	0	1	0	1	0	32.256	15	20	41	29	7	10	190	13.4	1.2	85	3.35	1909.81	251	1.8	27.3333	71.5	35.5	0.75	3.51765	2818.33	104.5	69.7667	106.839	56.9355	2
811	0	10	0	12	-3.58496	0	1	0	0	1	31.1791	15	43	44	37	6	10.1	374	19	0.9	371	3.5	1852.65	252.5	1.4	32	40	61	0.6	3.64706	3118	207	97.7692	97.6746	57.8056	4
812	1	14	0	13	-3.70044	0	1	0	0	0	25.8321	15	48	36	32	6	8.8	152	20	1.1	90	2.9	1795.49	254	1.3	198	82	194	0.8	3.77647	2087	5	98.2308	121.462	78.3077	2
813	1	7	0	13	-3.70044	0	1	0	0	1	17.7043	3	73	55	47	2	8.6	238	5	0.8	95	2.85	1738.33	255.5	1.1	18	131.5	22	1.3	3.90588	1056	3.5	102.828	133.4	84.72	5
814	1	19	0	10	-3.32193	0	1	0	1	0	19.7483	3	103	57	48	9	11	250	5.3	1.4	98	2.8	1681.17	257	1.1	28	181	31	1.8	4.03529	25	2	120.609	101.652	64.6522	4
815	1	6	0	12	-3.58496	0	1	0	0	0	21.7923	15	30	50	23	12	8	256	25.1	1.2	137	2.56667	1624.02	258.5	1.4	21.3333	153.667	27.6667	1.33333	4.16471	28.1429	2	71.8	105.4	58.04	4
816	0	8	0	10	-3.32193	0	1	1	0	0	27.264	13	35	45	42	5	10.2	321	12	0.8	78	2.33333	1566.86	260	1.4	14.6667	126.333	24.3333	0.866667	4.29412	31.2857	2	99.5714	119.595	53.881	2
817	0	76	0	9	-3.16993	0	0	1	0	1	37.6817	15	50	41	45	5	8.4	148	8.3	1.4	175	2.1	1509.7	242	1.2	8	99	21	0.4	4.42353	34.4286	2	114.16	104.885	67.25	8
818	0	8	0	18	-4.16993	0	1	1	0	1	28.6041	15	20	23	22	4	15.7	212	12.2	0.9	140	4.4	1452.54	224	1.3	24	57	18	1.2	4.55294	37.5714	2	90.44	140.16	80.48	5
819	0	4	0	16	-4	0	0	0	0	0	31.8615	14	13	31	28	2	13.3	124	14	1	129	3.92	1395.38	206	1.2	32.75	64.75	61.75	1.075	4.68235	40.7143	2	81.875	101.6	59.64	2
820	1	8	0	13	-3.70044	0	1	0	1	1	19.9816	15	42	39	29	8	10.8	105	18.4	1.5	136	3.44	1338.22	187	1.4	41.5	72.5	105.5	0.95	4.81176	43.8571	2	76.52	112.52	43.08	5
821	1	22	0	12	-3.58496	0	1	0	0	1	23.7118	15	57	54	52	8	9.1	490	28.8	1.1	255	2.96	1281.06	357	1.7	50.25	80.25	149.25	0.825	4.94118	47	2	109.483	128.292	52.1231	4
822	0	10	0	10	-3.32193	0	1	0	1	1	28.3675	15	75	58	38	5	15.6	321	21.5	2.2	193	2.48	1223.9	527	1.4	59	88	193	0.7	5.07059	1776	279	57.7727	98.0435	69.7826	2
823	1	45	0	13	-3.70044	0	1	0	1	0	28.9729	15	69	60	36	7	10.7	107	14.6	3.6	263	2	1166.75	180	2.6	247	50	629	18.3	5.2	1444.25	141	67.3077	113.692	50.4231	10
824	1	12	0	19	-4.24793	0	1	0	0	0	29.5783	15	43	40	20	5	8.8	151	9.4	9.1	143	2.15	1109.59	350	1.2	7	139	42	0.5	5.008	1112.5	3	70.08	117.28	65.64	6
825	0	8	1	16	-4	1	1	1	0	1	30.1836	15	75	55	27	8	9.2	204	30.5	3.3	166	2.3	1052.43	392.6	2.8	17	227	63	19.2	4.816	780.75	2	85.125	102.261	56.5652	6
826	1	10	0	15	-3.90689	0	1	0	0	0	30.789	12	51	43	36	5	15.1	262	27.3	0.7	204	2.225	995.27	435.2	1.2	165	454.25	351	18.475	4.624	449	15	83.92	124.118	45.9706	2
827	1	17	0	12	-3.58496	0	1	1	0	0	31.3944	14	37	31	42	5	10.3	200	8.2	0.6	111	2.15	938.111	477.8	1	313	681.5	639	17.75	4.432	316.333	13	92.1739	121.043	61.5652	2
828	0	25	0	12	-3.58496	0	0	0	0	0	31.9998	10	79	56	43	5	12	514	27.9	1.2	131	2.075	880.952	520.4	1.5	461	908.75	927	17.025	4.24	183.667	11	107.857	97.9655	49.8276	3
829	1	11	1	11	-3.45943	0	1	0	1	1	25.8023	9	128	89	61	6	10.3	409	16.3	1.2	100	2	823.794	563	2.7	609	1136	1215	16.3	4.048	51	9	113.839	88.4062	55.6562	6
830	1	11	0	14	-3.80735	0	1	0	1	1	24.2664	14	65	36	39	6	11.8	422	29.6	1.8	166	3.4	766.635	520.429	1.1	30	85	69	0.5	3.856	49.3333	7	99.44	110.64	57.8	2
831	0	14	0	12	-3.58496	0	1	0	1	0	53.4933	15	30	41	30	2	12.2	198	24.2	0.9	131	3	709.476	477.857	1.1	30.3333	81.3333	89	0.766667	3.664	47.6667	5	85.32	113.043	54.1915	5
832	0	5	0	14	-3.80735	0	0	0	1	0	44.1818	10	36	39	30	3	12.1	172	9.2	1.3	144	2.6	652.317	435.286	1.6	30.6667	77.6667	109	1.03333	3.472	46	3	71.8929	117.519	72.5185	4
833	0	11	0	11	-3.45943	0	1	0	1	0	34.8703	15	39	32	33	4	15.9	209	36.1	0.9	193	2.5	595.159	392.714	1.4	31	74	129	1.3	3.28	39.6667	3.33333	67.88	127.696	59.1304	2
834	1	21	0	20	-4.32193	0	1	0	0	1	25.5588	15	45	29	29	2	12.7	164	4.9	1.2	111	2.65	538	350.143	1.2	30	52	33	0.2	3.088	33.3333	3.66667	81.2	131.955	77.7273	4
835	0	8	1	10	-3.32193	0	1	0	1	1	23.9158	9	60	70	43	8	11.1	242	14.2	2.9	130	2.8	542.906	307.571	1.1	29	191	39	0.6	2.896	27	4	86.8214	98.4074	52.4444	2
836	1	4	1	17	-4.08746	0	1	0	0	0	16.3265	15	59	38	28	3	11.3	509	24.9	1.2	167	2.83333	547.811	265	1.2	35	169.333	47	0.766667	2.704	52.6	4.33333	85.4167	128.655	54.069	2
837	0	11	0	14	-3.80735	0	1	1	0	0	23.6713	15	33	40	31	9	10.5	94	8.6	1.7	127	2.86667	552.717	165	1.7	41	147.667	55	0.933333	2.512	78.2	4.66667	78.9615	112.5	47.7692	7
838	0	22	1	14	-3.80735	0	1	1	1	0	29.1945	15	47	50	24	12	7.8	44	1.8	1.8	180	2.9	557.623	514	1.5	47	126	63	1.1	2.32	103.8	5	93.2963	119.75	67.0435	4
839	0	29	0	12	-3.58496	0	1	0	0	1	34.7178	15	34	37	32	7	15.1	159	13.4	1.5	179	3.9	562.528	499.25	1.3	21	54	43	0.4	2.128	129.4	6	82.04	144.712	66.6923	2
840	1	5	1	11	-3.45943	0	1	0	1	0	22.0558	15	63	43	41	11	10.1	125	23.9	1.6	185	2.3	567.434	484.5	1.9	15	133.667	39	0.4	1.936	155	7	87.7917	144.88	52.4	3
841	0	8	0	12	-3.58496	0	0	0	1	0	20.5455	15	34	39	39	3	10.1	158	8.1	1	115	2.95	572.34	469.75	1.3	147	213.333	358.5	1.05	1.744	128	5.66667	91.8571	95.0625	51.375	3
842	0	8	0	18	-4.16993	0	1	1	0	0	19.0352	15	50	44	21	10	9.5	375	15.9	2.1	219	3.6	577.245	455	1.4	279	293	678	1.7	1.552	101	4.33333	104.115	99.6	66.4	4
843	1	7	0	14	-3.80735	0	1	0	1	0	17.5249	14	38	37	37	4	12.1	209	21.3	0.7	121	3.5	582.151	440.25	1.4	232.667	272.667	495	1.26667	1.36	74	3	77.875	94.7568	51.2703	2
844	1	10	1	13	-3.70044	0	0	0	0	1	16.0145	14	54	50	40	8	8.5	739	16.2	1.1	134	3.4	587.057	425.5	1.1	186.333	252.333	312	0.833333	1.168	137	14	88.6604	98.7593	63.5926	4
845	1	15	0	11	-3.45943	0	1	0	0	0	20.0694	5	88	71	42	4	10.1	97	6.2	2.5	230	3.3	591.962	410.75	1.65	140	232	129	0.4	0.976	105	19.25	71.8571	100.519	44.037	3
846	1	10	0	16	-4	0	1	1	1	0	24.1242	14	55	41	37	13	15	317	27.7	1.8	195	3.2	596.868	396	2.2	9	69	25	0.7	0.784	73	24.5	104.853	98.1515	52.3333	2
847	0	9	0	14	-3.80735	0	1	0	1	0	28.179	14	31	34	34	3	12	215	19.3	0.9	117	3.4	601.774	381.25	1.1	36.5	129.5	62	0.75	0.592	267.5	29.75	85.28	105.481	56.4038	2
848	1	3	1	11	-3.45943	0	1	1	0	1	37.223	15	85	66	48	7	10.6	391	18.8	1.9	429	3.6	606.679	366.5	1.2	64	190	99	0.8	0.4	462	35	80.5082	103.654	50.3846	2
849	0	7	0	13	-3.70044	0	0	1	0	0	36.2698	10	69	44	28	6	7.8	335	8.5	5.5	165	3.6	611.585	351.75	1.3	21	92	42	0.4	0.8875	488	7	97.32	131.037	59.963	3
850	0	16	1	10	-3.32193	0	1	1	0	1	35.3166	4	77	69	43	10	10.7	208	15.1	1.9	224	2.9	616.491	337	2.1	28	151	106	1.6	1.375	384	3	126.423	159.28	75.12	6
851	1	5	1	12	-3.58496	0	0	0	1	1	34.3634	15	74	63	42	5	10.2	66	11.5	4.3	131	3.2	621.396	322.25	1.9	37	65	88	5.9	1.8625	75	3	75.8	104.294	59.4118	10
852	0	25	0	15	-3.90689	0	1	0	1	1	23.2912	14	44	35	42	7	17.4	608	14.5	0.8	106	3.45	626.302	307.5	1.1	12	65	21	1.7	2.35	63	3	77.625	113.24	54.84	2
853	1	8	0	14	-3.80735	0	1	0	0	0	25.6774	15	74	55	38	10	8.7	79	15.3	5.1	188	3.7	631.208	292.75	2.2	14	41	11	1	2.8375	101.667	4	60	99.6154	49.7308	7
854	1	41	0	13	-3.70044	0	1	1	0	1	28.0636	15	72	45	35	7	10.6	242	53.4	7.6	133	1.5	636.113	278	3.6	16	203	27	1.1	3.325	140.333	5	74.56	109.833	56.7917	5
855	0	9	0	10	-3.32193	1	1	0	1	0	30.4498	15	50	53	41	5	13.4	190	18.7	3.1	379	2.55	641.019	804	4.1	57.5	197	91.5	3	3.8125	179	4.75	106.818	102.833	56.881	5
856	1	10	0	14	-3.80735	0	1	0	1	1	27.3034	14	83	50	42	4	13.4	146	33.6	1.5	226	3.6	645.925	466	2.1	99	191	156	4.9	4.3	217.667	4.5	94.6875	104.37	57.3043	8
857	0	11	0	12	-3.58496	0	1	1	0	0	25.698	3	68	55	37	6	11	155	12.8	0.7	93	3.675	650.83	128	1.6	244.75	159.75	290	3.85	3.9	256.333	4.25	86.3077	111.154	53.1538	4
858	1	13	0	13	-3.70044	0	0	0	1	0	22.2251	15	37	37	34	6	8.4	253	14.8	1.7	169	3.75	655.736	146.889	2.6	390.5	128.5	424	2.8	3.5	295	4	97.2581	122.677	61.2258	2
859	1	10	0	12	-3.58496	0	1	0	0	0	32.6132	15	62	48	42	7	11.8	425	26	1.5	202	3.825	660.642	165.778	1.2	536.25	97.25	558	1.75	3.1	237.333	3.5	61.05	115.22	58.1463	4
860	1	4	0	16	-4	1	1	0	1	1	29.5457	15	49	46	30	8	10	101	6.5	2.6	125	3.9	665.547	184.667	1.6	682	66	692	0.7	2.7	179.667	3	114.96	105.32	65.88	4
861	1	7	0	13	-3.70044	0	0	1	0	0	25.2237	15	30	46	36	10	9.4	178	10.6	0.7	155	3.65	670.453	203.556	1.1	370	78	380.5	2.05	2.3	122	22.25	86	112.5	43.05	4
862	0	14	0	14	-3.80735	0	0	0	0	0	25.1797	15	40	27	29	5	12	263	18.1	0.9	102	3.4	675.358	222.444	1.3	58	90	69	3.4	1.9	1651	41.5	112.222	132.519	75.8889	2
863	1	14	1	15	-3.90689	0	1	0	1	1	26.4302	14	34	39	33	7	9.5	96	13.3	1.2	146	3.4	680.264	241.333	1.7	73.5	73	124.5	2.15	1.87273	3180	60.75	81.84	99.625	53.2083	2
864	0	6	1	10	-3.32193	0	1	0	1	1	27.6807	15	42	40	35	5	13.4	152	16.9	1.2	240	3.4	685.17	260.222	1.2	89	56	180	0.9	1.84545	4709	80	57.2051	107.579	50.9737	4
865	0	12	0	12	-3.58496	0	1	1	0	0	23.3355	15	37	41	34	4	13.8	326	15	1.3	322	3.4	690.075	279.111	1.2	79.5	87.5	129	0.75	1.81818	2420	45	73.04	115.72	67.32	2
866	1	7	0	14	-3.80735	0	0	0	0	0	47.5881	15	44	41	35	3	14.1	480	27.5	1.1	257	3.4	694.981	298	1.2	70	119	78	0.6	1.79091	131	10	73.7	110.133	55.9167	6
867	0	10	0	4	-2	0	1	0	0	0	42.1867	15	26	37	23	6	15.4	272	14.7	0.9	111	3.9	699.887	248	1.2	52.3333	94.3333	58.3333	0.533333	1.76364	177	9	63.3846	110.913	62.4348	2
868	1	9	0	18	-4.16993	0	1	0	1	0	36.7854	15	36	31	28	6	9.1	145	4.8	0.9	123	3.85	704.792	198	1.3	34.6667	69.6667	38.6667	0.466667	1.73636	223	8	69.2083	128.854	51.7292	3
869	1	9	0	11	-3.45943	0	1	0	1	0	31.384	15	21	36	40	5	11.9	201	10	1.2	107	3.8	709.698	342.25	1.5	17	45	19	0.4	1.70909	145	6	81.64	113.071	57.0893	2
870	1	5	0	14	-3.80735	0	1	1	1	0	29.7619	14	53	41	33	8	13.7	251	11.2	2.5	268	3.6	714.604	486.5	1.4	334	90	1067	0.85	1.68182	67	4	105.406	93.0323	63.0645	4
871	0	3	0	12	-3.58496	0	1	1	0	0	36.904	15	56	62	37	5	9.8	429	20.4	1.7	192	3.4	719.509	630.75	1.2	651	135	2115	1.3	1.65455	22	6	75.9592	114.657	49.3627	2
872	0	9	0	13	-3.70044	0	1	0	0	1	25.565	15	30	39	29	2	14.6	190	11.8	1.4	186	3.2	724.415	775	1.4	968	180	3163	1.75	1.62727	139.5	8	81.7826	120.581	70.4194	5
873	0	18	0	14	-3.80735	0	1	1	0	0	37.756	15	73	67	38	11	11.3	191	14.5	3.8	425	3	729.321	302	3.25	1285	225	4211	2.2	1.6	257	10	84.4667	118.21	45	6
874	0	14	0	9	-3.16993	0	1	1	1	1	31.1419	15	76	54	48	9	12.7	229	17.4	4.1	432	3.2	734.226	272.75	1.2	49	90	227	0.3	1.70833	1829	172	95.7632	100.592	43.1711	7
875	1	9	0	14	-3.80735	0	1	0	1	1	21.4141	8	38	44	29	8	12.6	146	11	0.9	135	3.4	739.132	243.5	1.1	15	77	33	0.3	1.81667	1247	132.25	75.4	119.2	62.88	5
876	0	13	0	15	-3.90689	0	1	1	1	1	29.6702	14	48	44	30	14	9.4	373	13.9	1.5	246	3.7	744.038	214.25	1.5	15.5	82	25	0.25	1.925	665	92.5	80.1481	102.6	58.16	2
877	1	5	0	10	-3.32193	0	0	0	0	0	34.0176	15	42	37	37	3	12.2	280	12.9	0.7	128	4	748.943	185	1.2	16	87	17	0.2	2.03333	83	52.75	92.6296	101.571	52.8929	2
878	0	10	1	12	-3.58496	0	1	0	1	1	29.0543	15	75	58	45	10	12.3	317	42.2	2.2	312	2.2	753.849	219	1.4	80	123	47	0.6	2.14167	148	13	101.207	104.179	61.5357	2
879	0	5	0	12	-3.58496	0	1	0	1	0	24.2169	15	42	37	37	4	9.8	150	6.7	0.8	143	2.76667	758.755	234	1.3	122.5	99.75	178.75	0.625	2.25	3315.5	26	78.5135	121.368	63.4868	2
880	0	11	0	11	-3.45943	0	1	0	0	0	32.3192	15	33	42	32	4	11.7	181	17.1	1.3	101	3.33333	763.66	216.333	1.5	165	76.5	310.5	0.65	2.35833	6483	39	91.3462	96.6129	57.1613	3
881	1	12	0	18	-4.16993	0	1	0	0	0	36.359	14	38	36	29	2	9.9	279	17.2	0.8	151	3.9	768.566	198.667	1.7	207.5	53.25	442.25	0.675	2.46667	4358.67	26.6667	76.7391	123.333	61.6111	3
882	0	20	0	12	-3.58496	0	1	1	1	0	40.3989	15	58	44	40	6	13.1	179	15.3	2.6	183	1.9	773.472	181	1.9	250	30	574	0.7	2.575	2234.33	14.3333	88.4706	95.6458	45.9375	2
883	0	5	0	14	-3.80735	0	1	1	0	0	36.6643	13	50	35	29	9	13.1	223	13.6	1.5	120	3.9	778.377	232.667	1.1	15	38	13	0.7	2.68333	110	2	86.0833	120.043	67.3478	2
884	1	7	0	17	-4.08746	0	0	0	0	0	32.9297	15	38	24	30	2	13.2	161	14.7	0.8	138	3.15	783.283	284.333	2.4	20	104	28	0.6	2.79167	301.5	33	95.88	119.125	57.3333	2
885	0	22	0	10	-3.32193	0	1	1	1	0	26.0082	3	117	90	51	10	11.8	191	20.1	1.6	238	2.4	788.189	336	1.7	192	42	305	2.3	2.9	493	64	80.7222	106.105	52.25	10
886	0	6	0	14	-3.80735	0	1	0	1	0	27.8041	14	38	17	21	3	12.8	122	16.1	1.2	114	2.63333	793.094	230	1.5	102	48.5	172	1.35	3.00833	684.5	48.5	77.5161	122.645	52.2903	2
887	0	29	0	15	-3.90689	0	1	1	1	1	26.4815	13	52	35	33	5	10.2	126	3.6	1.3	194	2.86667	798	247.778	1.3	12	55	39	0.4	3.11667	876	33	103.429	103.554	60.5714	2
888	0	12	0	15	-3.90689	0	1	0	0	0	24.7238	9	54	40	27	5	12.4	249	16.1	1	120	3.1	913.137	265.556	1.1	22	61	27	0.4	3.225	450	17.5	71.5238	145.857	59	4
889	1	10	0	13	-3.70044	0	1	1	0	0	22.9661	13	56	43	38	6	9.1	197	8.8	5	73	3.15	1028.27	283.333	1.4	18.5	155.5	30.5	0.55	3.33333	24	2	70.7667	120.828	54.5172	2
890	1	16	1	13	-3.70044	0	1	0	0	1	21.2084	15	66	46	37	7	9.7	291	13	2.4	99	3.2	1143.41	301.111	1.6	15	250	34	0.7	3.44167	436.5	3	89.7037	107.462	47.0769	3
891	0	3	1	9	-3.16993	1	1	0	1	0	28.2793	15	50	37	33	8	15.3	154	19.9	2	143	3.6	1258.55	318.889	1.4	28	121	36	1	3.55	849	4	70.7083	131.269	56.1538	3
892	0	14	0	11	-3.45943	0	1	0	1	1	27.994	15	35	36	30	3	9.9	226	9.5	1.1	143	3.1	1373.68	336.667	1.2	45	42	28	0.7	3.65833	493	5	90.1538	123.88	76.72	2
893	0	17	0	14	-3.80735	0	1	1	0	0	27.7087	14	70	40	30	11	7.2	289	9.7	2.4	382	3.1	1488.82	354.444	1.2	18	56	18	0.3	3.76667	137	6	78.5333	141.143	57.2143	4
894	0	8	0	12	-3.58496	0	0	0	0	1	27.4234	11	42	32	37	5	8.9	632	21.4	1.5	126	3.1	1603.96	372.222	1.2	34	94	28	0.3	3.875	109	4	78.56	128.28	65.68	2
895	1	6	0	17	-4.08746	0	1	0	1	0	27.1382	15	40	29	29	6	11.7	167	15.5	0.7	159	3.1	1719.09	390	1	20	120	43	0.3	3.98333	182.333	4.8	84.9756	128.775	62.5	2
896	1	5	0	14	-3.80735	0	0	0	0	0	20.3125	15	35	36	32	4	11.5	236	11.8	0.5	103	3.1	1834.23	166	1.2	21.5	81	45	1.2	4.09167	255.667	5.6	69.4516	106.968	45.6333	2
897	1	5	0	11	-3.45943	0	0	0	0	0	20.7812	15	22	36	32	4	11.5	239	10.2	0.6	77	3.1	1949.37	225	1.4	23	42	47	2.1	4.2	329	6.4	69.7273	107.838	57.1029	3
898	0	7	0	11	-3.45943	0	1	1	0	1	26.919	11	56	33	35	5	11.8	394	18.2	0.5	179	3.1	2064.51	247.615	1.4	17	102	13	0.9	4.30833	26	7.2	107.72	101.227	62.1364	3
899	0	41	1	13	-3.70044	0	1	1	1	0	33.0568	14	85	63	37	9	8.9	294	14.5	5.7	133	2.9	2179.64	270.231	3.3	11.5	150	44	0.8	4.41667	88	8	111.667	88.5595	57.9167	5
900	1	26	1	13	-3.70044	1	1	1	0	1	19.8628	3	90	53	56	7	9.1	436	11.2	0.7	308	3.2	2294.78	292.846	1.2	6	75	6	0.3	4.525	90.3333	6	103.382	115.158	59.1842	4
901	0	66	0	9	-3.16993	1	1	0	1	1	27.1731	15	50	47	35	8	8.1	271	15.1	1.6	183	3.15	2409.92	315.462	1.3	75	125	52	0.7	4.63333	92.6667	4	70.7917	107.156	63	8
902	1	22	1	10	-3.32193	1	1	1	1	0	20.082	15	26	31	35	7	9.7	248	7.3	0.9	146	3.1	2525.05	338.077	1.1	23	52	72	0.4	4.74167	95	2	75.76	142.708	63.4583	4
903	0	11	0	11	-3.45943	0	1	0	0	0	20.7119	6	65	40	46	2	13.1	178	11.3	0.6	95	3.325	2640.19	360.692	1.1	22.3333	86	60	0.666667	4.85	1296	13	105.913	134.636	87.5909	3
904	0	6	0	18	-4.16993	0	1	0	1	0	21.3418	15	37	33	24	7	12.6	126	11.1	2.1	124	3.55	2755.33	383.308	1.1	21.6667	120	48	0.933333	4.95833	120	3	77.4074	151.76	84.96	3
905	0	25	0	15	-3.90689	0	1	0	0	0	21.9717	15	36	37	31	5	8.6	172	13.4	1.5	104	3.775	2870.46	405.923	1.4	21	154	36	1.2	5.06667	94	4	87.5217	115.4	59.55	3
906	1	7	0	16	-4	1	1	0	1	1	22.6016	14	59	41	38	9	10.5	186	30.1	1	100	4	2985.6	428.538	1.2	24	140	25	0.4	5.175	68	5	86.7576	100.538	54.6154	2
907	0	10	0	14	-3.80735	0	1	0	0	1	23.2315	13	62	42	40	3	11.2	138	9.7	1	163	2.1	3100.74	451.154	1.6	23	487	31	2.3	5.28333	42	3	133.472	114.444	79.1111	3
908	0	4	1	10	-3.32193	0	1	0	1	0	27.1977	8	119	84	42	13	7	33	0.4	6.6	103	2	3215.87	473.769	5.7	66	182	116	3.3	5.39167	105	4	111.767	104.103	64.2414	10
909	1	5	0	14	-3.80735	0	1	0	1	1	25.669	15	57	54	43	10	10.2	375	15.8	0.6	86	2.3	3331.01	496.385	1.3	26	113	63	7.6	5.5	16	1	59.72	104.5	44.1481	4
910	1	3	1	14	-3.80735	0	1	0	1	0	28.6524	14	64	64	38	9	9.7	59	18.4	1.2	161	2.6	3446.15	519	4.8	155	470	187	1.4	5.38636	17	2	119.48	99.56	53.16	5
911	0	7	0	12	-3.58496	0	1	0	1	0	31.6358	15	41	36	30	8	10.8	136	16.7	1.2	132	2.5625	3561.28	195	1.5	29	115	42	0.3	5.27273	18	3	86.6316	104.105	56.2105	6
912	1	7	0	18	-4.16993	0	1	0	1	0	26.644	15	66	44	35	7	9.9	177	7.9	7.7	112	2.525	3676.42	191.333	2.5	24.3333	87.3333	40.6667	0.633333	5.15909	19	4	138.485	88.8519	60.6667	5
913	1	13	1	19	-4.24793	0	1	1	1	0	28.0159	13	62	40	27	9	11	91	11.4	5.4	272	2.4875	3791.56	187.667	1.95	19.6667	59.6667	39.3333	0.966667	5.04545	20	5	106.692	93.96	64.4	7
914	0	6	0	12	-3.58496	0	1	0	0	0	29.3878	15	33	37	35	5	10.2	208	15.9	0.8	111	2.45	3906.69	184	1.4	15	32	38	1.3	4.93182	17	3	82.7609	101.635	57.4167	4
915	0	22	0	16	-4	0	1	0	1	1	31.9673	15	50	35	31	10	11.3	145	12.4	1.1	629	2.4125	4021.83	167.667	1.1	20	29.5	40	1.35	4.81818	14	1	84.1852	105.864	67.7727	2
916	1	22	1	13	-3.70044	0	1	1	0	0	32.0516	8	42	63	26	12	9.8	370	14.8	1.4	163	2.375	4136.97	151.333	1.3	25	27	42	1.4	4.70455	18.5	5.5	114.13	132.348	67.9565	2
917	0	20	0	12	-3.58496	0	1	0	1	0	32.1358	15	23	37	35	6	9.3	276	15.1	0.7	171	2.3375	4252.11	135	1.3	30	24.5	44	1.45	4.59091	23	10	84.1071	108	47.6667	3
918	0	7	0	12	-3.58496	0	0	0	1	0	19.7133	15	58	43	31	2	11.3	167	16.5	3.2	147	2.3	4367.24	154.5	1.7	35	22	46	1.5	4.47727	27.5	14.5	75.28	108.5	54.7692	2
919	0	8	0	11	-3.45943	0	0	0	0	0	26.4566	9	66	51	41	4	11.8	293	18.6	1	235	2.22	4482.38	174	1.3	41	102	29	0.4	4.36364	32	19	81.2692	98.88	47.96	3
920	0	8	0	9	-3.16993	0	0	0	0	1	28.4371	15	43	38	38	6	13.3	303	29.2	0.9	213	2.14	4597.52	193.5	1.3	38.25	92.75	41.25	0.65	4.25	360.25	23.5	86.4828	118.828	57.4828	2
921	0	7	0	10	-3.32193	0	0	0	0	1	27.3008	12	50	46	27	4	11.7	287	26.1	1.2	174	2.06	4712.65	213	1.5	35.5	83.5	53.5	0.9	4.13636	688.5	28	79.6957	107.565	52.6087	4
922	0	5	0	16	-4	0	1	0	0	0	29.6368	15	73	53	37	8	12.4	293	12.7	9.8	171	1.98	4827.79	232.5	1.2	32.75	74.25	65.75	1.15	4.02273	1016.75	32.5	101.04	96.2308	60.0385	6
923	0	4	1	9	-3.16993	0	0	0	0	1	19.3496	3	184	98	61	7	12.4	104	14.8	7.4	272	1.9	4942.93	252	1.5	30	65	78	1.4	3.90909	1345	37	91.5714	96.5667	70.6	12
924	1	9	0	13	-3.70044	0	1	0	1	1	17.0703	15	60	46	40	7	13.1	238	10.9	0.8	132	2.3	5058.06	248.75	2.5	9	60	24	1.03333	3.79545	23	3	77.48	103	49.4583	2
925	0	4	0	14	-3.80735	0	1	1	1	0	18.7132	15	39	31	28	6	12	135	18.6	1.3	247	2.26667	5173.2	245.5	3.5	17	55	41	0.666667	3.68182	167.5	8.5	70.9	105.6	53.4	3
926	1	5	0	13	-3.70044	0	1	1	1	0	20.3562	13	43	48	32	8	15	191	11.9	1.4	395	2.23333	5288.34	242.25	2.6	25	50	58	0.3	3.56818	312	14	84.0323	102.259	52.2593	2
927	1	26	0	11	-3.45943	0	1	1	1	1	21.9991	15	58	47	33	10	10.9	220	14.3	1.4	192	2.2	5403.47	239	1.6	12	45	16	0.2	3.45455	281.5	8	61.9744	111.145	45.6452	2
928	1	21	0	10	-3.32193	0	0	0	0	0	23.642	15	42	42	47	3	11.9	235	15.6	0.5	203	2.625	5518.61	227	1.3	17	93	18	0.6	3.34091	251	2	65.52	113.346	57.9231	3
929	1	8	0	14	-3.80735	0	1	0	1	0	29.7557	13	48	44	33	5	8.6	224	20.6	0.7	140	3.05	5633.75	215	1.2	13	56	21	0.4	3.22727	220.5	2	90.9062	94.963	64.2222	2
930	0	7	0	15	-3.90689	0	1	0	1	0	35.8694	14	29	39	28	2	13.5	247	31	1	145	3.475	5748.88	203	1.7	18.5	76.5	25.5	0.45	3.11364	190	3	74.25	121	63.125	3
931	1	4	0	16	-4	0	1	0	0	0	34.7931	13	19	31	24	4	10.9	135	11.1	1	104	3.9	5864.02	213.8	1.2	24	97	30	0.5	3	159.5	4	60.8421	131.875	60.6875	2
932	1	13	0	12	-3.58496	0	1	0	0	0	25.7161	8	52	39	40	6	12	140	14.1	1	107	3.8	5979.16	224.6	1.3	12	56	27	0.8	2.88636	129	5	72.4615	152.52	64.88	2
933	1	60	0	10	-3.32193	0	0	0	0	0	16.6391	5	45	48	40	3	13.6	292	14.4	0.7	141	3.725	6094.29	235.4	1.1	25.5	108.75	38.5	0.875	2.77273	243.5	6	80.4706	126.294	56	4
934	0	17	0	14	-3.80735	0	1	1	1	0	20.1567	15	68	42	38	9	8.2	413	9.5	4.5	129	3.65	6209.43	246.2	1.3	39	161.5	50	0.95	2.65909	358	7	111.03	116.625	51.0625	4
935	0	6	0	12	-3.58496	0	1	0	1	0	23.6742	14	33	37	32	3	14	139	9.6	1.1	124	3.575	6324.57	257	1.5	52.5	214.25	61.5	1.025	2.54545	513.5	12	76.4	107.79	58.1667	4
936	0	36	0	13	-3.70044	0	1	0	0	1	30.706	15	44	55	38	6	14.5	176	16.8	2	120	3.5	6439.71	275	1.5	66	267	73	1.1	2.43182	669	17	95.0417	125.885	52.9615	10
937	1	8	0	12	-3.58496	0	1	0	1	0	28.5381	13	59	39	30	4	10.4	159	12.1	0.8	149	4.1	6554.84	293	2.1	36	92	40	0.7	2.31818	527	16.6	97.2195	142.361	53.8889	2
938	1	7	0	14	-3.80735	0	1	0	1	0	26.3702	15	40	45	39	5	11.8	335	23.5	1.1	133	3.65	6669.98	311	1.5	11	113	12	0.3	2.20455	85	16.2	79.8205	107.452	67.0595	2
939	0	2	0	9	-3.16993	0	1	0	0	1	28.339	15	41	28	36	5	10.1	545	10.8	0.6	117	3.2	6785.12	307.143	1.2	15	80	14	0.6	2.09091	92.3333	15.8	80.9286	118.481	59.7407	2
940	1	3	1	11	-3.45943	0	1	0	1	0	30.3077	12	47	44	35	13	11.4	198	8.8	0.9	244	3.26667	6900.25	303.286	1.2	75	92	67	0.8	1.97727	99.6667	15.4	88.84	107.708	67.375	2
941	0	22	1	8	-3	0	1	1	0	1	32.2764	7	78	67	51	11	8	114	17.1	5.6	155	3.33333	7015.39	299.429	1.4	49	72.5	45.5	0.55	1.86364	107	15	62.6522	101.913	52.3043	10
942	1	11	0	15	-3.90689	0	1	1	0	1	34.656	15	41	27	28	4	11.5	182	16.6	0.8	200	3.4	7130.53	295.571	1.5	23	53	24	0.3	1.75	128.167	80.75	112.476	102.524	61.1905	4
943	1	21	0	13	-3.70044	0	0	0	1	0	37.0356	13	49	36	24	6	10.2	198	9	2.4	160	3.2	7245.66	291.714	2.1	20.5	52	25	0.8	1.63636	149.333	146.5	104.692	129.115	78.3846	3
944	0	10	0	18	-4.16993	0	1	1	1	0	30.4578	15	45	32	27	5	12.2	230	14.2	1.7	195	3	7360.8	287.857	2.7	18	51	26	1.3	1.52273	170.5	212.25	79.9615	95.0385	50.2692	2
945	0	8	0	13	-3.70044	1	0	0	0	1	29.1579	15	45	43	47	9	13	169	20.7	1.4	227	3.2	7475.94	284	1.4	109	61	282	0.5	1.40909	191.667	278	79.1579	100.5	57.2125	3
946	0	14	0	13	-3.70044	0	1	0	1	0	33.1213	15	32	38	31	3	11	112	18.2	0.8	115	3.35	7591.07	246	1.5	61	65.5	152.5	0.55	1.29545	212.833	144.5	80.0476	106.22	62.1707	4
947	1	7	0	11	-3.45943	0	1	0	0	1	35.0317	15	34	43	38	3	12.4	221	8.8	0.5	141	3.5	7706.21	417	1.3	13	70	23	0.6	1.18182	234	11	60.4324	113.8	62.5667	4
948	0	64	0	11	-3.45943	0	1	0	1	1	33.2737	14	39	34	41	8	11.7	373	20.6	0.8	150	2.9	7821.35	372.571	1.4	22	145	37	0.9	1.06818	271	8.33333	102.76	99.9767	63.907	2
949	1	25	0	15	-3.90689	0	1	1	0	0	31.5158	15	58	60	28	10	8	113	0.3	1.4	171	2.9	7936.48	328.143	1.3	59	80	51	0.8	0.954545	308	5.66667	99	106.28	67.44	2
950	0	27	0	17	-4.08746	1	1	0	0	1	29.7578	11	45	42	35	4	14.7	214	12.9	1.3	174	2.9	8051.62	283.714	1.1	95.5	118.5	88.5	0.7	0.840909	345	3	63.88	116.269	50.7692	2
951	1	7	0	16	-4	0	1	1	0	1	31.6515	15	48	35	31	9	15.7	314	21.5	2	459	2.9	8166.76	239.286	1.1	132	157	126	0.6	0.727273	189	3.5	107.774	125	66.9032	2
952	1	14	1	10	-3.32193	0	1	1	1	1	27.268	15	79	57	42	5	12.4	207	16.9	1	296	2.9	8281.89	194.857	1	73	134.5	72	1.25	0.613636	33	4	101.206	105.697	66.2121	2
953	1	9	0	17	-4.08746	0	1	0	1	0	21.6268	15	35	26	16	5	12.7	150	9.5	1.4	131	3.3	8397.03	150.429	1.7	14	112	18	1.9	0.5	117.667	4.33333	81.5	127.68	74.2	2
954	1	6	0	13	-3.70044	0	1	0	0	0	34.1781	15	21	36	33	3	10.3	100	9.4	0.6	101	3.1	8512.17	106	1.3	33	100.5	42.5	1.2	0.823077	202.333	4.66667	69.8788	107.545	49.4242	3
955	0	7	0	11	-3.45943	0	1	1	0	1	29.1356	15	15	34	33	3	10.8	272	24.1	1.1	200	2.9	8627.31	125.875	3.6	52	89	67	0.5	1.14615	287	5	76.5714	115	74.28	2
956	0	11	0	6	-2.58496	0	1	1	1	0	24.093	10	63	36	29	8	8.7	161	15.2	0.4	287	2.7	8742.44	145.75	2	24	59	24	0.6	1.46923	227.667	4.66667	65.75	107.958	63.7083	2
957	0	3	0	7	-2.80735	0	1	1	1	0	25.1429	10	63	42	30	4	14.7	301	40.4	1.6	327	2.85	8857.58	165.625	1.5	25	72	69	0.6	1.79231	168.333	4.33333	69.9375	108.367	64.0667	4
958	0	3	0	10	-3.32193	0	1	1	1	0	25.7141	3	94	66	34	5	13.5	213	21.5	2	171	3	8972.72	185.5	3.1	33	88	62	0.8	2.11538	109	4	73	100.903	57.5806	5
959	0	3	0	12	-3.58496	0	1	1	0	0	26.2853	9	50	39	33	4	12.3	272	23.6	1.2	216	3.3	9087.85	205.375	2.6	29	52	19	0.3	2.43846	121.5	2	86.8462	112.593	60.1852	4
960	0	11	0	9	-3.16993	0	1	1	1	1	26.8566	15	55	33	34	4	10.2	210	17.1	0.7	164	2.6	9202.99	225.25	2.4	25	66	26	0.7	2.76154	134	2	82.2143	113.88	55.28	4
961	0	5	0	11	-3.45943	0	0	0	1	0	28.8673	15	45	34	26	2	13.9	246	27.4	1.3	361	4.1	9318.13	245.125	1.8	178	80	92	0.5	3.08462	239	2.81818	89.32	99.8077	53.6154	2
962	1	42	0	14	-3.80735	0	1	1	0	0	30.878	15	54	48	41	9	11	301	35.1	2.3	221	3.4	9433.26	265	1.7	105.5	109.5	59	0.75	3.40769	12141.8	3.63636	90.25	120.188	54.2969	3
963	0	21	1	8	-3	0	0	0	0	0	32.8887	15	45	33	26	3	8.3	371	18.9	2.5	115	2.7	9548.4	427	1.1	33	139	26	1	3.73077	24044.5	4.45455	83.0417	98.84	60.16	3
964	0	82	0	10	-3.32193	0	0	0	0	1	34.8994	15	64	58	40	2	9	64	11.7	8.7	104	2.1	9663.54	519	1	132	148	143	1.2	4.05385	35947.2	5.27273	89.1562	125.121	63.303	7
965	0	66	0	12	-3.58496	0	1	1	0	1	38.2761	15	63	48	33	6	11.8	122	10.8	1.9	202	2.21429	9778.67	443	1.5	43	45	91	0.4	4.37692	47850	6.09091	62.2222	113.944	46.8611	5
966	1	16	0	15	-3.90689	0	1	0	0	0	52.3333	3	92	53	40	6	8.3	267	13.8	0.8	131	2.32857	9893.81	308	1.5	11	56	52	0.2	4.7	39903.3	6.90909	98.8	110.933	48.9667	3
967	1	7	0	13	-3.70044	0	1	0	1	0	66.3905	13	30	38	40	3	10.6	239	16.5	0.6	113	2.44286	10008.9	173	1.4	48.2	51.8	120.2	0.36	5.02308	31956.7	7.72727	69.5909	108.909	57.1818	3
968	1	9	0	14	-3.80735	0	1	0	0	0	31.0376	15	31	28	26	3	9.1	132	12.1	0.8	102	2.55714	10124.1	268	1.3	85.4	47.6	188.4	0.52	5.34615	24010	8.54545	93.069	105.444	52.1481	2
969	0	18	1	10	-3.32193	1	1	0	1	0	22.3772	15	61	50	46	7	7.4	132	13.4	3	147	2.67143	10239.2	281.5	1.7	122.6	43.4	256.6	0.68	5.66923	16063.3	9.36364	84.375	109.625	54.4583	3
970	0	5	0	12	-3.58496	0	1	0	1	0	31.0727	15	23	38	19	7	12.8	152	10.3	1.4	125	2.78571	10354.4	295	1.2	159.8	39.2	324.8	0.84	5.99231	8116.67	10.1818	96.3611	111.297	61.5946	4
971	0	8	1	10	-3.32193	0	0	0	0	1	22.6431	15	79	65	43	6	11.1	314	18.4	3.8	118	2.9	10469.5	321.556	1.5	197	35	393	1	6.31538	170	11	106.429	119.724	58.1379	2
972	0	10	1	11	-3.45943	0	1	0	1	0	28.245	10	63	43	37	6	13.6	254	10.1	0.8	479	3.2	10584.6	348.111	1.7	108.5	74	210	0.6	6.63846	111	7	95.037	116.708	64.8333	2
973	1	6	0	15	-3.90689	0	1	1	0	1	33.847	14	41	23	33	7	10.2	260	9.2	1.2	130	3.5	10699.8	374.667	2.05	20	113	27	0.2	6.96154	52	3	99.3333	131.333	66.6667	2
974	0	20	0	15	-3.90689	0	1	0	0	1	23.9901	15	66	36	36	6	8.6	85	14.6	8.9	116	3.4	10814.9	401.222	2.4	10	97	33	0.6	7.28462	119	8	110.731	89.9643	50.9643	10
975	1	7	0	18	-4.16993	0	0	0	0	0	26.6091	15	45	33	25	2	10	153	20.1	1.5	136	3.3	10930	427.778	1.7	15	124	32	0.7	7.60769	319.5	2	107	103.917	61.9583	4
976	0	6	0	13	-3.70044	0	1	1	0	0	29.2281	15	44	44	29	4	8.8	183	22.5	1.1	160	3.55	11045.2	454.333	2.3	21.5	187	35.5	1.05	7.93077	520	9	89.8537	122.279	53.6512	3
977	1	9	0	15	-3.90689	0	1	0	0	0	31.8471	15	28	29	31	10	10.8	243	12.2	1.3	198	3.8	11160.3	480.889	1.2	28	250	39	1.4	8.25385	234	15	71.0345	140.8	77.5667	2
978	1	8	0	12	-3.58496	0	1	0	0	0	34.4661	12	57	53	30	6	11.6	231	6.4	1.1	136	2.85	11275.5	507.444	1.1	231	1124.5	628.5	5.85	8.57692	556.75	12.75	70.4583	99.2174	52.087	2
979	0	30	0	11	-3.45943	0	1	1	0	1	37.0851	15	76	65	40	7	7.9	92	15.1	7.8	189	1.9	11390.6	534	1.5	434	1999	1218	10.3	8.9	879.5	10.5	84.56	110.808	56.1154	4
980	0	8	0	15	-3.90689	0	1	0	1	0	35.4501	14	42	38	26	5	14.1	128	48.5	1.1	132	2.85	11505.7	398	1.2	254.5	1058.5	670.5	6.15	4.75	1202.25	8.25	85.3871	111.828	61.8621	4
981	0	5	0	13	-3.70044	0	1	0	1	1	33.815	15	59	52	30	5	8.3	120	157	2.4	188	3.8	11620.9	262	1.3	75	118	123	2	0.6	1525	6	87.48	100.75	57	6
982	0	67	0	10	-3.32193	0	1	0	0	1	32.1799	3	94	67	45	3	10.5	376	15.4	3.9	289	2.5	11736	452	1.2	52	78	42	1.1	0.6875	53	2	78.8462	134.885	75.6154	4
983	0	6	0	15	-3.90689	0	1	0	0	0	32.3595	14	21	26	26	5	11.8	337	13.8	1	158	2.13333	10644.3	335.5	1.4	39.6667	90	32.6667	0.833333	0.775	1238	13	72.4483	143.227	59.1364	2
984	1	11	0	13	-3.70044	0	1	0	1	0	32.5391	15	27	43	28	3	11.8	140	13.6	0.8	89	1.76667	9552.67	219	1.6	27.3333	102	23.3333	0.566667	0.8625	627.5	9.33333	79.0278	103.634	65.8375	2
985	0	6	1	7	-2.80735	0	0	1	1	0	22.6347	15	101	65	47	7	7.6	64	15.6	3.2	109	1.4	8461	279	1.9	15	114	14	0.3	0.95	17	5.66667	96.0606	100.536	48.9643	5
986	0	6	0	13	-3.70044	0	1	0	0	0	24.7742	13	40	28	27	6	11.2	690	11.9	0.5	105	3.4	7369.33	250	1.1	192	263	92	0.7	1.0375	130	2	86.6522	124.043	72.3913	2
987	1	18	0	12	-3.58496	0	1	0	0	0	26.9138	15	41	51	40	7	9.5	246	10.7	7	88	3.22	6277.67	221	1	27	182	35	0.5	1.125	129	6	82.8846	129.714	62.8214	4
988	1	60	0	10	-3.32193	0	1	1	0	1	29.0533	15	61	56	44	3	14.6	264	20.8	1.4	424	3.04	5186	192	1.3	24	101	32	0.3	1.2125	106.5	7	109	106.034	56.0345	6
989	1	6	1	13	-3.70044	1	0	0	0	1	21.9482	14	75	54	33	6	8.8	344	78	2	156	2.86	5145.43	163	1.7	190	124	136	2.5	1.3	84	6.71429	104	89.9412	55.2059	3
990	1	9	0	10	-3.32193	0	1	0	0	0	38.1271	15	32	39	39	4	9.6	188	10.4	1	171	2.68	5104.86	134	1.3	102.5	78.5	83.5	1.65	1.28154	93	6.42857	89.5769	123.804	50.75	4
991	1	13	0	12	-3.58496	0	1	0	0	0	24.8489	15	57	51	44	6	10.1	150	11.6	0.8	168	2.5	5064.29	105	1.5	15	33	31	0.8	1.26308	102	6.14286	61.7826	131.761	62.7391	2
992	1	8	0	13	-3.70044	0	1	0	1	0	27.5873	15	40	49	42	7	13	221	11.2	1.1	81	2.15	5023.71	180.5	1.4	11.5	313	24	0.75	1.24462	90	5.85714	82	105.976	54.1905	2
993	1	17	0	12	-3.58496	0	1	0	0	0	26.685	15	54	51	41	6	12.6	227	26.3	0.6	153	1.8	4983.14	256	1.7	8	593	17	0.7	1.22615	78	5.57143	87.4333	118.967	56.2	4
994	1	19	1	11	-3.45943	0	1	0	0	1	23.7032	15	31	39	22	9	9.2	41	6.3	0.7	126	2.7	4942.57	246.25	1.2	24	46	13	0.566667	1.20769	66	5.28571	104.655	132.667	85.0333	3
995	1	12	0	15	-3.90689	0	1	0	0	1	35.8689	15	43	40	33	5	16.5	184	9	0.8	133	3.3	4902	236.5	1.2	20.5	59	18.5	0.433333	1.18923	54	5	82.4571	113.788	65.7879	2
996	0	3	1	18	-4.16993	1	1	1	1	0	29.1103	15	49	37	22	7	8	233	8.5	1.4	294	3.9	4861.43	226.75	1.2	17	72	24	0.3	1.17077	374	17	88.6	98.625	61.25	2
997	0	6	0	12	-3.58496	0	1	0	1	0	22.3517	15	35	31	28	2	12.1	191	12.6	0.7	128	2.8	4820.86	217	1.4	25	20	34	0.3	1.15231	372.5	20.5	74.5	113.529	60.3529	2
998	0	7	1	11	-3.45943	0	1	0	1	0	23.1718	3	94	69	49	9	14.3	193	16.3	2	291	3.4	4780.29	220.7	1.3	123	139	119	0.5	1.13385	371	24	60.48	128.8	53.68	6
999	0	14	0	14	-3.80735	0	1	0	1	0	23.7787	13	39	32	29	4	10.1	103	5.2	0.5	93	2.4	4739.71	224.4	2.5	7	55	19	0.5	1.11538	306.2	14	101.615	116.348	78.8261	2
1000	0	17	0	15	-3.90689	0	1	0	0	0	24.3856	13	34	40	32	5	12.1	114	12.7	1.1	105	3.3	4699.14	228.1	1.4	15	61	36	1.1	1.09692	241.4	4	106.75	94.6667	59.9444	2
1001	0	4	0	17	-4.08746	0	1	0	0	0	24.9925	14	29	27	27	3	13.1	144	5.5	0.7	95	3.5	4658.57	231.8	1	43	119	127	1.4	1.07846	176.6	4	109.56	124.24	74.8	2
1002	0	18	0	15	-3.90689	0	1	0	1	0	26.1091	15	71	44	34	3	12	153	7.3	0.9	168	2.8	4618	235.5	3.65	8	39	26	1.5	1.06	111.8	4	124.344	113.355	69.2903	2
1003	0	8	0	12	-3.58496	0	1	1	1	0	27.2257	14	51	45	48	8	9.4	252	9.4	1.5	168	2.7	4577.43	239.2	6.3	5	57	20	0.5	1.04154	47	4	102.36	104.345	59.1724	3
1004	0	12	0	10	-3.32193	0	1	1	1	0	28.3424	10	46	44	37	7	9.5	99	15.2	1.1	202	2.6	4536.86	242.9	1.8	18	82	80	0.9	1.02308	903	78	82.4615	107.891	66.3939	2
1005	0	40	0	11	-3.45943	0	1	1	1	0	27.4587	14	54	38	46	7	9.8	130	15.4	1.1	90	2.75	4496.29	246.6	1.9	74	663	258	4.2	1.00462	840.667	2	98.4583	117.609	57.1739	3
1006	0	5	0	13	-3.70044	0	1	1	1	0	23.3161	15	55	46	45	8	9.8	101	13.5	1.3	143	2.9	4455.71	250.3	3.2	6	53	57	0.5	0.986154	778.333	3.5	102.933	108	59	6
1007	1	20	0	12	-3.58496	0	1	0	1	1	19.1736	6	109	85	49	7	12.8	154	13.8	1.9	207	3.05	4415.14	254	5.3	3281	108	6910	2.7	0.967692	716	5	63.931	116.567	60.2667	4
1008	1	9	0	14	-3.80735	0	0	0	0	0	29.4785	13	47	50	28	6	9.6	124	15.7	1.4	101	3.2	4374.57	235.5	1.1	28	88	21	1.1	0.949231	576	5.33333	75.7857	102.37	63.2963	3
1009	0	17	0	14	-3.80735	0	1	0	1	1	21.2503	15	43	35	35	6	10.1	182	13	0.5	111	3	4334	217	1.3	43.5	80	45	0.85	0.930769	436	5.66667	89.75	116.143	56.1786	4
1010	0	6	0	19	-4.24793	0	1	0	1	0	23.083	15	40	35	29	6	10.2	133	11.3	1.8	137	2.8	4293.43	309	1.5	59	72	69	0.6	0.912308	296	6	77.7451	91.551	58.3469	3
1011	0	18	0	11	-3.45943	1	1	0	1	1	24.9158	15	50	40	37	10	8	154	9.3	5.1	94	2.94	4252.86	401	1.5	1896	107	2857	1.9	0.893846	156	3	77	124.5	51.4167	4
1012	0	4	0	15	-3.90689	0	1	1	0	0	26.7485	15	16	31	30	4	12.6	193	15.1	0.6	110	3.08	4212.29	283	1.3	1431	106.75	2159	1.55	0.875385	220.75	11.5	77.881	101.714	59.6905	2
1013	0	11	0	15	-3.90689	0	1	1	0	0	25.7414	15	35	35	27	8	12.1	298	17.3	1.3	183	3.22	4171.71	278.786	1.3	966	106.5	1461	1.2	0.856923	285.5	20	98.84	115.167	72.0833	2
1014	0	8	0	18	-4.16993	1	0	0	0	0	22.9685	14	46	36	29	6	11.3	196	11.3	1	170	3.36	4131.14	274.571	1.4	501	106.25	763	0.85	0.838462	350.25	28.5	87.68	127.92	55.52	2
1015	1	3	1	10	-3.32193	0	1	0	0	0	20.1956	15	76	47	40	4	9.7	282	20.7	8	311	3.5	4090.57	270.357	1.6	36	106	65	0.5	0.82	415	37	93.1429	144.16	74.52	4
1016	1	4	1	8	-3	0	1	0	1	0	22.9276	15	38	26	27	3	10	130	5.2	0.6	148	3.4	4050	266.143	2	9	115	18	2.1	0.801538	233	20	85.8462	102.16	62.72	4
1017	0	12	0	13	-3.70044	0	1	0	1	0	25.6596	11	51	46	33	9	15.8	153	13	1.1	114	3.3	4009.43	261.929	2.4	28	89	31	1.4	0.783077	51	3	92.9167	134.538	81.9615	2
1018	0	15	0	15	-3.90689	0	1	0	1	0	34.7675	14	69	56	37	7	12.1	212	9.4	2.2	206	3.28571	3968.86	257.714	1.2	19	70.5	23	0.9	0.764615	312	4	70.875	111.354	47.2927	3
1019	1	12	0	10	-3.32193	0	1	1	0	1	43.8754	7	82	64	48	5	11.6	246	12.4	1	348	3.27143	3928.29	253.5	1.1	10	52	15	0.4	0.746154	91	9	86.3611	97.1974	59.3158	3
1020	1	7	0	14	-3.80735	0	1	1	0	1	42.6298	11	42	36	42	4	9.8	152	7.8	0.7	211	3.25714	3887.71	249.286	1.1	41.6	65.6	63.6	1.14	0.727692	1348.2	20.2	71.2083	133.417	74.375	4
1021	1	15	0	14	-3.80735	0	1	1	0	0	49.3656	15	68	45	46	3	6.6	431	13.8	2.8	130	3.24286	3847.14	245.071	1.3	73.2	79.2	112.2	1.88	0.709231	2605.4	31.4	82.2667	100.519	54.5556	2
1022	1	6	0	12	-3.58496	1	1	1	0	0	39.5717	13	56	29	28	7	10.3	158	8.3	0.7	437	3.22857	3806.57	240.857	1.2	104.8	92.8	160.8	2.62	0.690769	3862.6	42.6	80.5769	142.292	75.8333	3
1023	1	32	0	12	-3.58496	0	0	1	1	1	29.7778	10	56	54	46	7	9.8	156	10.6	1.6	187	3.21429	3766	236.643	1.1	136.4	106.4	209.4	3.36	0.672308	5119.8	53.8	105.917	136.25	50.875	2
1024	1	12	0	12	-3.58496	0	1	0	1	1	28.3281	15	49	33	36	7	15.1	221	11	3	166	3.2	3725.43	232.429	1.1	168	120	258	4.1	0.653846	6377	65	97.5	127.583	87.1667	4
1025	1	3	0	15	-3.90689	0	1	0	0	0	26.8785	14	30	29	30	4	13.4	317	18.9	0.8	194	3.3	3684.86	228.214	1.45	24	55	28	0.5	0.635385	4337.67	52.6	69.6429	108.852	58.0741	3
1026	1	12	0	13	-3.70044	0	1	0	1	0	26.6371	15	58	44	36	9	10.4	271	22.7	1	108	3.26	3644.29	224	1.8	15	103	24	0.4	0.616923	2298.33	40.2	82.2121	118.545	43.9091	6
1027	0	10	0	13	-3.70044	0	1	0	1	0	26.3958	15	36	35	38	6	12.8	118	8.1	1.1	104	3.22	3603.71	301	1.6	5	131	24	1.2	0.598462	259	27.8	90.9355	117.941	64.9118	2
1028	0	7	0	14	-3.80735	0	1	0	0	0	50.1657	10	47	41	34	6	10.2	168	12.6	2.7	97	3.18	3563.14	277.333	1.3	358.667	102.333	788.333	1.03333	0.58	168	15.4	80.5714	124.643	66.5357	4
1029	1	21	0	12	-3.58496	0	0	0	1	1	24.4646	12	61	53	45	5	11.6	286	25.7	0.9	202	3.14	3522.57	253.667	8.3	712.333	73.6667	1552.67	0.866667	0.561538	77	3	102.647	109.735	65.697	4
1030	0	13	0	11	-3.45943	0	1	0	0	0	28.3789	14	66	52	45	6	10.8	149	11.6	6.3	164	3.1	3482	230	1.6	1066	45	2317	0.7	0.543077	116.5	9.5	84.22	98.0278	56.7407	6
1031	1	11	0	14	-3.80735	0	1	1	0	0	35.4173	15	48	47	33	8	9	217	6	1.2	116	3.05385	3441.43	219.667	1.2	17	40	18	0.2	0.524615	156	16	61.5	127.172	54.0345	2
1032	0	11	1	12	-3.58496	0	1	1	1	1	33.5794	15	42	32	36	9	7.9	302	19.3	1.3	115	3.00769	3400.86	209.333	1.4	34	60	34	1.2	0.506154	51	10	87.32	142.25	81.2917	2
1033	0	7	1	13	-3.70044	0	1	1	1	0	31.7416	15	41	32	39	7	13.3	124	18.3	1.5	244	2.96154	3360.29	199	1.5	32.6	78.5	33.7	1.13	0.487692	110	4	80.6071	127.321	58.8214	2
1034	1	5	0	11	-3.45943	0	0	1	0	0	67.2656	3	70	55	41	4	11.3	256	12.2	1	119	2.91538	3319.71	224	1.3	31.2	97	33.4	1.06	0.469231	93	3	89.7241	121	54.6774	5
1035	1	8	0	8	-3	0	1	1	0	0	60.1076	15	24	36	29	4	9.2	455	7	0.7	111	2.86923	3279.14	228.667	2.2	29.8	115.5	33.1	0.99	0.450769	76	2	66.4865	132.389	59.9722	2
1036	1	3	0	15	-3.90689	0	1	1	0	0	45.1863	14	44	42	33	5	10	282	6.5	1	132	2.82308	3238.57	233.333	1.3	28.4	134	32.8	0.92	0.432308	59	1	69.7241	121.958	59.375	2
1037	1	14	0	14	-3.80735	0	1	1	1	0	30.2649	14	35	40	42	8	9.5	182	18.9	1	68	2.77692	3198	238	1.5	27	152.5	32.5	0.85	0.413846	50.6667	1.8	81.7778	113.259	45.0741	6
1038	1	9	0	15	-3.90689	0	1	0	1	0	30.8567	15	44	36	32	6	12.4	208	11.5	1.6	151	2.73077	3157.43	253.6	1.35	25.6	171	32.2	0.78	0.395385	42.3333	2.6	123.903	104.138	57.1034	2
1039	1	3	0	14	-3.80735	0	1	0	1	0	31.4485	14	48	42	36	5	16.3	383	17.8	1.3	127	2.68462	3116.86	269.2	1.2	24.2	189.5	31.9	0.71	0.376923	34	3.4	123.12	97.3958	60.9167	2
1040	1	4	0	15	-3.90689	0	1	0	1	1	32.0402	13	63	51	41	7	10.4	198	8.8	1.6	99	2.63846	3076.29	284.8	1.6	22.8	208	31.6	0.64	0.358462	125	4.2	101.24	118.6	59.96	2
1041	0	17	0	12	-3.58496	0	1	1	1	1	32.632	15	67	44	39	9	9.3	258	9.8	3.6	259	2.59231	3035.71	300.4	1.1	21.4	226.5	31.3	0.57	0.34	216	5	51.2353	131.071	43.8571	6
1042	1	16	0	12	-3.58496	0	1	1	0	1	19.6367	15	55	48	38	7	13.6	161	5.6	6	159	2.54615	2995.14	316	1	20	245	31	0.5	0.321538	207	8	70.96	136.556	52.8148	5
1043	0	2	1	12	-3.58496	0	0	0	0	1	26.8599	10	77	64	48	11	8.2	232	15.9	5.6	139	2.5	2954.57	607	1.8	23	59	32	0.5	0.303077	136	10.5	108.667	107.771	42.4	4
1044	0	22	0	11	-3.45943	0	1	1	1	1	34.083	13	58	68	45	9	8.1	146	16.7	6.6	136	1.8	2914	394	2.6	14	79	19	0.3	0.284615	65	13	72.3846	108.654	47.1538	6
1045	0	7	1	9	-3.16993	0	0	0	0	1	25.2595	15	96	55	44	3	12.5	55	10.8	2.8	233	1.1	2873.43	181	3.7	1502	69	5672	5	0.266154	82.5	56	110.705	105.948	54.6146	8
1046	1	4	0	18	-4.16993	0	0	1	0	0	23.4375	14	44	34	25	4	12.7	133	14.7	0.6	113	2.9	2832.86	252.714	1.2	143	657	146	12.3	0.247692	100	38.3333	63.186	93.0513	48.1795	6
1047	0	3	1	15	-3.90689	0	0	0	0	1	22.1296	14	44	35	37	9	11.4	480	2.3	0.6	157	3	2792.29	324.429	1.2	10	32	15	0.4	0.229231	117.5	20.6667	111.462	137.542	63.3333	2
1048	0	8	0	13	-3.70044	0	1	1	1	0	27.9537	15	42	42	40	5	12.1	163	8.7	1.8	268	3.4	2751.71	396.143	1.4	138	123	70	0.8	0.210769	135	3	95.2593	103.581	69.8243	5
1049	1	11	1	12	-3.58496	0	1	1	0	1	33.7778	3	76	62	42	4	12	248	4.8	0.8	101	3.05	2711.14	467.857	4.55	131	59	180	1.1	0.192308	95.6667	3.33333	79.9231	112.56	69.28	4
1050	1	9	0	11	-3.45943	0	0	1	1	0	31.0031	7	68	53	52	8	15.1	223	21.5	0.8	290	2.7	2670.57	539.571	7.7	80	274	115	1.4	0.173846	56.3333	3.66667	90.7308	124.6	57.92	3
1051	1	6	0	6	-2.58496	0	0	0	1	0	28.2284	14	48	39	36	7	11.5	120	25.6	0.8	111	2.8	2630	611.286	1.2	8	139	27	1.1	0.155385	17	4	74.2917	136.652	59.0435	2
1052	0	6	1	12	-3.58496	0	1	0	1	1	38.9031	15	52	49	49	8	12.5	281	7.8	1	111	2	2589.43	683	1.6	26	120	28	0.3	0.136923	136	3	99.04	102.36	61.66	4
1053	0	11	0	16	-4	0	1	1	0	0	27.2318	14	21	37	33	6	10.9	341	18.2	1.1	95	2.55	2548.86	520	1.5	27.5	101	105	0.3	0.118462	669.5	6.75	79.9259	104.984	59.7031	3
1054	1	11	0	10	-3.32193	0	0	1	1	0	25.5208	15	44	48	31	8	12	291	17.5	1.4	167	3.1	2508.29	227	1.6	29	82	182	0.3	0.1	1203	10.5	81.0606	117.219	32.9375	5
1055	0	7	0	15	-3.90689	0	1	0	1	0	26.2773	14	21	37	29	2	12.7	186	14	1.3	107	3.2	2467.71	187	1.5	57	78	140.333	1.33333	0.766667	851	14.25	83.9355	115.333	59.3333	8
1056	1	20	0	12	-3.58496	0	1	1	1	0	32.3948	14	69	49	45	8	13.7	224	22.6	0.8	273	3.3	2427.14	193.222	1.2	85	74	98.6667	2.36667	1.43333	499	18	97.8529	133.176	56.2647	6
1057	0	9	1	12	-3.58496	0	1	0	0	1	21.6829	15	62	33	21	5	19.1	203	13.6	2.2	220	3.4	2386.57	199.444	1.5	113	70	57	3.4	2.1	328.5	10	81.8571	111.607	71.9286	4
1058	1	10	0	13	-3.70044	0	1	0	1	0	29.2982	15	49	41	36	6	9.4	308	15.5	1.5	141	3.5	2346	205.667	1.2	17	71	29	0.4	2.07778	158	2	62.3182	116.87	70.0741	4
1059	0	13	0	14	-3.80735	1	1	1	1	0	36.9135	13	60	63	31	9	11.7	323	9	4.9	196	3.6	2305.43	211.889	5.9	40	109	68	0.8	2.05556	326	8	59.1667	104.667	60.25	3
1060	0	11	0	13	-3.70044	1	1	1	1	0	31.9343	11	53	47	23	9	10.5	244	31.6	7	176	3.5	2264.86	218.111	3.1	18	146	28	0.3	2.03333	184	2	70.1786	100.593	57.4444	10
1061	0	4	0	13	-3.70044	1	1	1	1	0	26.955	12	56	46	26	9	10.8	223	12	6.4	126	3.76667	2224.29	224.333	3.7	18	109.5	24	0.65	2.01111	42	3	78.7308	94	53.3462	3
1062	0	30	0	13	-3.70044	0	0	0	1	0	29.7363	15	25	34	34	5	16.1	178	18.9	1.1	192	4.03333	2183.71	230.556	1.4	18	73	20	1	1.98889	44.5	2	64.3043	104.032	69.0323	4
1063	0	3	0	17	-4.08746	0	0	1	0	0	27.7246	14	59	49	40	8	15.7	212	5.9	1.5	732	4.3	2143.14	236.778	3.1	17	80	32	1.4	1.96667	47	1	86.7917	112.571	61.2857	2
1064	1	4	1	12	-3.58496	0	1	1	1	0	61.7532	14	91	56	49	5	11.3	684	33.2	2.6	131	2.5	2102.57	243	4.8	50	148	124	0.9	1.94444	114.167	1	129.909	99.8235	57.6765	5
1065	0	8	0	14	-3.80735	0	1	0	1	0	30.8642	4	58	59	47	3	14.9	133	10.3	1.6	145	2.2	2062	126	1.7	15	36	32	1.6	1.92222	181.333	1	81.2593	118.519	51.4444	6
1066	0	4	0	13	-3.70044	0	0	0	0	0	32.6422	15	52	51	26	10	7.7	88	15	1.2	120	1.9	2021.43	137.5	1.6	110	167	71	4.9	1.9	248.5	1	82.5	99.2308	55.4615	9
1067	1	6	0	17	-4.08746	0	0	0	0	0	35.9049	15	43	26	29	3	13	112	19.5	1	152	2.7	1980.86	149	1.7	248	77	224	3.6	1.7	315.667	1.6	87.8919	106.407	62.2963	4
1068	1	45	0	15	-3.90689	0	1	1	1	1	39.1675	15	68	39	24	8	13.1	160	5.3	2.5	114	3.4	1940.29	198	6	81	154	129	2.6	1.65	382.833	2.2	69.4138	94.2759	58.6552	9
1069	1	25	1	12	-3.58496	0	1	1	1	1	33.7149	9	51	45	45	12	12.1	184	9.6	1.3	161	4.1	1899.71	247	2.4	19	125	31	0.7	1.6	450	2.8	72.6977	148.471	68.7647	7
1070	1	11	1	12	-3.58496	1	1	1	0	1	22.7365	15	29	36	33	5	15.2	280	16.8	1.1	112	2.3	1859.14	296	1.9	41	42	56	0.3	1.55	300.5	3.4	110.087	106	61.1818	5
1071	0	19	0	13	-3.70044	0	1	1	1	0	25.2425	13	46	40	31	8	8.9	254	9.2	0.7	165	2.7	1818.57	339.333	1	407.667	322.333	688.667	0.766667	1.5	151	4	68.3214	112.679	58.1071	2
1072	1	6	0	12	-3.58496	0	1	1	0	1	27.7485	14	52	37	39	7	9.9	273	15.3	1.2	268	3.1	1778	382.667	1.1	774.333	602.667	1321.33	1.23333	1.45	629.5	37.5	102.345	103.13	50.8333	2
1073	1	11	0	13	-3.70044	0	1	1	0	0	30.2545	15	50	40	40	7	10.2	257	12	1.4	213	3.5	1737.43	426	1.5	1141	883	1954	1.7	1.4	1108	71	100.414	97.6667	49.7778	3
1074	1	11	0	13	-3.70044	0	1	1	0	0	39.6825	3	100	65	51	5	10	216	11	0.9	135	3.43333	1696.86	314	1.3	961.5	508.5	2030	6.35	1.35	1841	69.5	79.5556	109.556	47.4074	4
1075	0	24	1	13	-3.70044	0	0	0	1	1	29.43	13	82	48	28	8	12.1	107	18.8	5.7	111	3.36667	1656.29	137	4.9	782	134	2106	11	1.3	2574	68	72.0556	101.946	54.9459	10
1076	1	6	0	13	-3.70044	0	1	0	0	0	29.3848	15	26	25	22	2	9.7	159	12.5	0.6	114	3.3	1615.71	131	1.3	593.75	122.5	1586.75	8.325	1.25	2213.71	58.8571	69.08	113.48	56.68	3
1077	0	18	1	15	-3.90689	0	1	1	0	1	27.6335	13	46	40	36	8	12.6	214	17.4	1	282	3.23333	1575.14	146.5	1.4	405.5	111	1067.5	5.65	1.2	1853.43	49.7143	79.8889	151.318	66.4545	2
1078	0	8	0	12	-3.58496	1	1	1	1	0	25.8822	15	33	42	41	6	9.6	103	18.8	1.4	122	3.16667	1534.57	162	1.5	217.25	99.5	548.25	2.975	1.15	1493.14	40.5714	80.4615	107.517	46.0172	3
1079	0	52	0	10	-3.32193	0	1	0	0	1	35.4012	6	63	33	48	6	7.8	394	11	0.7	170	3.1	1494	161	1.2	29	88	29	0.3	1.1	1132.86	31.4286	104.48	124.28	82.4	3
1080	1	23	0	11	-3.45943	1	1	0	0	1	22.0703	7	56	50	50	5	10.8	240	9.7	1.4	103	3.02	1453.43	160	1	26.3333	72.3333	31	0.6	1.05	772.571	22.2857	70.8	115.72	54.64	3
1081	0	8	0	11	-3.45943	0	1	0	1	0	20.7658	15	72	54	47	4	9.8	83	9.8	5.7	111	2.94	1412.86	159	1.2	23.6667	56.6667	33	0.9	1	412.286	13.1429	103.348	101	51.9043	11
1082	1	22	0	11	-3.45943	0	1	1	0	0	22.4197	14	77	58	50	9	12.9	402	22.1	2.1	188	2.86	1372.29	183.5	1.4	21	41	35	1.2	0.95	52	4	99.2941	111.086	49.2857	2
1083	1	7	0	13	-3.70044	0	0	0	0	0	21.5222	15	49	60	50	8	12.4	559	19.1	1.2	209	2.78	1331.71	208	1.4	234	80	483	1.4	0.9	41	2	93.2981	117.846	59.9202	4
1084	0	24	0	10	-3.32193	0	1	0	1	0	24.1124	15	29	34	36	4	9.7	831	8.4	0.8	179.5	2.7	1291.14	557	3.7	17	90	23	0.5	0.85	69.5	5	77.129	96.9286	64.4571	3
1085	0	12	0	12	-3.58496	0	1	0	1	1	24.334	15	46	38	37	4	10.3	325	24.7	1.1	150	2.9	1250.57	221	1.6	29	68	105	3.4	0.8	98	8	105.6	107.32	62.8	6
1086	1	5	0	14	-3.80735	0	1	0	0	0	26.5325	15	16	20	20	2	13.9	118	11.2	0.7	106	3.5	1210	279	1.2	195	64	138	0.8	0.7875	102	7.83333	79.8261	120.35	66.9	2
1087	1	15	0	13	-3.70044	0	1	1	1	0	25.3636	14	35	32	31	5	10.5	362	21.3	0.9	160	2.75	1169.43	234	1.4	124	54.5	106.5	0.7	0.775	106	7.66667	73.2963	110.037	54.1111	3
1088	1	8	1	9	-3.16993	0	1	0	0	1	36.2031	15	92	60	51	5	9.5	173	16	4.5	200	2	1128.86	298.833	1.3	53	45	75	0.6	0.7625	110	7.5	96.3645	126.073	47.4909	4
1089	0	8	1	10	-3.32193	0	0	0	1	1	15.6611	15	55	48	40	10	11.2	615	19.9	0.6	126	3.4	1088.29	363.667	3.7	14	174	32	0.3	0.75	114	7.33333	87.9286	123.419	59.871	2
1090	1	13	0	14	-3.80735	0	1	1	1	1	22.0299	10	59	50	26	11	8.4	120	222.8	1.7	151	3.3	1047.71	428.5	4.4	34	89	51	0.6	0.7375	118	7.16667	85.1786	125.214	63.4286	3
1091	1	8	0	11	-3.45943	0	1	1	1	1	28.3987	14	64	61	42	9	8.4	135	127.5	1.6	102	3.2	1007.14	493.333	5	29.6667	90	60.6667	0.5	0.725	122	7	89	122.593	58.9231	2
1092	0	5	0	14	-3.80735	0	1	0	0	0	26.2454	3	74	60	46	4	10.2	166	9.3	1.3	98	3.1	966.571	558.167	1.2	25.3333	91	70.3333	0.4	0.7125	227	5.5	81.871	99.7576	54.7273	6
1093	1	54	0	17	-4.08746	0	1	1	0	1	33.6738	15	48	46	45	5	14.2	224	6.6	1.3	232	3	926	623	1.1	21	92	80	0.3	0.7	332	4	86.8261	127.417	58.125	3
1094	0	9	0	14	-3.80735	0	0	0	1	1	29.0517	15	31	27	26	7	14.8	220	15.8	1.1	235	2.8	935.065	615	9.3	23	110	51.5	0.55	0.6875	49	4	82	109.696	65.3478	3
1095	1	18	1	8	-3	0	0	0	0	1	24.4296	6	84	64	57	6	10.3	268	42.6	0.8	157	2.6	944.129	607	2.1	25	128	23	0.8	0.675	161	6	83	105.667	54.7593	4
1096	0	10	0	14	-3.80735	0	1	1	0	0	30.4297	15	63	49	39	8	9.9	146	16.7	1.6	157	2.85	953.194	337	1.9	24.5	117	32.75	0.7	0.6625	137.25	5.5	99.2222	98.3549	59.4722	2
1097	0	8	0	13	-3.70044	0	1	0	0	0	28.6584	15	35	29	27	4	8.7	369	37.9	1.2	150	3.1	962.258	299	1.3	24	106	42.5	0.6	0.65	113.5	5	84.129	110.862	71.5517	4
1098	0	16	0	14	-3.80735	1	1	0	0	0	26.8871	8	55	55	44	6	10.8	88	7.4	1.4	111	3.35	971.323	261	1.1	23.5	95	52.25	0.5	0.6375	89.75	4.5	67.875	124.531	59.625	4
1099	1	9	0	11	-3.45943	1	0	0	0	0	28.6367	14	31	29	41	4	12	303	11.5	1.2	131	3.6	980.387	223	1.2	23	84	62	0.4	0.625	66	4	75.3846	116.84	59.04	2
1100	0	7	0	10	-3.32193	0	1	0	1	0	31.644	15	55	49	43	6	9.7	109	8.7	1.7	173	3.59333	989.452	185	1.4	22	47	17	0.7	0.6125	60.6667	4.28571	77.5333	102.686	62.7857	2
1101	1	12	0	12	-3.58496	0	0	0	0	0	34.6514	8	50	46	33	3	9.8	174	21.4	0.7	245	3.58667	998.516	177	1.1	26	69	21	0.65	0.6	55.3333	4.57143	67.6538	107.28	50.28	5
1102	0	15	0	12	-3.58496	0	1	1	1	1	29.163	15	50	41	41	5	10.2	441	26.2	1.2	282	3.58	1007.58	167.571	1.1	30	91	25	0.6	0.5875	50	4.85714	85.4231	141.04	59.12	2
1103	0	15	0	17	-4.08746	0	1	1	1	0	29.3878	15	37	38	32	8	9.8	228	15	1.8	269	3.57333	1016.65	158.143	2	24	98.6667	22.6667	0.466667	0.575	188.5	5.14286	71.7778	128.333	55.5556	2
1104	0	8	1	14	-3.80735	0	1	1	0	1	25.7859	14	74	54	37	15	11.6	94	16.1	3	114	3.56667	1025.71	148.714	1.4	18	106.333	20.3333	0.333333	0.5625	327	5.42857	86.4524	98.0476	55.7381	8
1105	0	4	0	15	-3.90689	0	1	1	0	0	25.9815	14	48	47	26	16	9.8	169	6.9	3.2	133	3.56	1034.77	139.286	1	12	114	18	0.2	0.55	225.5	5.71429	77.7308	116.72	64.32	3
1106	1	31	0	13	-3.70044	0	1	1	1	1	26.1771	15	46	40	38	9	10.3	361	11.6	1.4	217	3.55333	1043.84	129.857	1.1	113	246	229	0.6	0.5375	124	6	58.8182	118	51.9024	3
1107	1	6	0	12	-3.58496	0	0	0	0	0	33.3734	11	34	45	27	9	11.2	229	8.9	0.6	174	3.54667	1052.9	120.429	1.3	99.4	239.6	208.8	1.18	0.525	107.667	4.66667	72.6786	123.296	63.5926	2
1108	1	19	0	11	-3.45943	0	1	0	1	0	40.5696	15	31	36	35	4	11.4	138	15.2	0.8	126	3.54	1061.97	111	1.7	85.8	233.2	188.6	1.76	0.5125	91.3333	3.33333	87	106.826	51.913	6
1109	0	21	0	17	-4.08746	0	1	0	0	0	24.8097	12	45	37	33	6	12.8	196	6.5	0.7	101	3.53333	1071.03	146	1	72.2	226.8	168.4	2.34	0.5	75	2	70.5909	139.933	76.1333	4
1110	0	8	0	12	-3.58496	0	0	1	1	0	40.3117	3	85	75	44	5	9.5	153	17.8	1.1	122	3.52667	1080.1	181	1.3	58.6	220.4	148.2	2.92	0.4875	87.5	2.22222	81.7568	107.081	56.2703	10
1111	0	5	1	13	-3.70044	0	1	1	0	0	19.102	14	72	61	34	15	13.9	63	5	4.2	188	3.52	1089.16	60	2	45	214	128	3.5	0.475	100	2.44444	65.0741	113.815	72	7
1112	1	18	0	13	-3.70044	0	1	1	0	0	53.6214	15	28	42	25	6	12.2	329	43.8	0.7	338	3.51333	1098.23	90.3333	1.3	39	154.333	100	2.66667	0.4625	112.5	2.66667	67.36	111.64	56.68	4
1113	1	13	0	16	-4	0	1	1	0	1	33.3884	15	31	23	31	5	10.1	141	10.1	1	242	3.50667	1107.29	120.667	1.4	33	94.6667	72	1.83333	0.45	125	2.88889	101.333	135.783	59.7826	2
1114	0	34	0	13	-3.70044	0	0	0	1	1	28.9647	10	64	33	37	4	13.6	177	8.4	0.9	127	3.5	1116.35	151	1.7	27	35	44	1	0.4375	124	3.11111	93.1786	130.52	74.76	2
1115	1	20	0	15	-3.90689	1	1	0	0	1	31.2987	13	55	50	41	5	10.1	148	5.1	1.5	160	3.7	1125.42	181.333	1.1	13	56	26	0.4	0.425	123	3.33333	91	123.042	60.6667	2
1116	0	8	0	13	-3.70044	0	1	0	1	0	33.6327	15	29	37	33	4	12.9	202	10.2	0.8	118	3.575	1134.48	211.667	1.7	8	73	13	0.9	0.4125	122	3.55556	66.0417	110.958	77.0417	5
1117	0	100	0	11	-3.45943	0	1	0	0	1	35.9184	15	49	44	33	4	13.2	229	20.9	1.3	138	3.45	1143.55	242	1.2	13	125	18	0.95	0.4	121	3.77778	80.88	110.423	60.7821	6
1118	0	23	0	8	-3	0	1	0	0	0	29.1545	13	73	51	46	3	11.8	168	24.5	1.1	365	3.325	1152.61	149	2	18	177	23	1	0.3875	120	4	79.5417	103.846	55.25	4
1119	0	19	0	14	-3.80735	0	1	0	0	0	18.1262	8	69	46	41	4	10.5	136	7.3	2.3	209	3.2	1161.68	154.6	1.1	17	122	47	1.3	0.375	119	5	96.48	110.333	69.3333	9
1120	0	15	1	15	-3.90689	0	1	0	0	1	18.8446	14	84	40	37	3	8.5	131	7.5	1.8	174	1.8	1170.74	160.2	1.4	31	242	75	0.9	0.3625	118	6	70.2812	92.7097	55.4194	4
1121	0	14	0	12	-3.58496	0	1	1	1	0	30.1896	15	57	42	37	7	11.5	279	15.7	2.3	265	1.9	1179.81	165.8	1	24	93	27	0.3	0.35	79	7.66667	60.7692	137.2	55.28	3
1122	0	8	0	12	-3.58496	0	0	1	1	0	30.2645	15	38	41	34	7	8.1	341	9.6	1.8	228	2	1188.87	171.4	1.05	24.5	131.5	27.5	0.3	0.3375	1266.8	9.33333	67.3846	145.76	64.36	2
1123	0	66	1	9	-3.16993	0	1	1	1	0	30.3395	15	74	58	42	7	7.6	288	16.9	5.4	252	2.1	1197.94	177	1.1	25	170	28	0.3	0.325	2454.6	11	66	124.706	55.1765	5
1124	0	10	0	18	-4.16993	1	1	1	1	1	39.293	15	54	44	31	7	9.5	255	13.7	2.9	233	3.9	1207	182.6	3.7	19	102	30	0.6	0.3125	3642.4	12.6667	105.3	93.44	58.94	3
1125	0	24	0	17	-4.08746	1	1	1	1	1	33.6129	15	49	31	17	7	10.3	241	22.2	1.3	347	3.8	1216.06	188.2	1.3	13	81	21	0.5	0.3	4830.2	14.3333	96.0833	98.6154	65.1923	2
1126	0	12	1	13	-3.70044	0	1	0	0	0	24.3388	7	93	68	47	8	8.7	260	12.6	12.8	213	1.2	1225.13	193.8	1.6	28	78	37	0.4	0.2875	6018	16	99.08	123.375	67.125	3
1127	0	15	0	15	-3.90689	0	1	1	0	0	30.9343	15	59	42	28	8	7.9	203	6.5	8.2	127	1.86667	1234.19	199.4	1.6	768.667	89	1161.33	0.666667	0.275	191	3	86.9583	147.565	69.6087	2
1128	0	8	0	12	-3.58496	1	1	0	1	1	25.1426	14	47	19	20	4	11.5	157	15	0.7	108	2.53333	1243.26	205	1.6	1509.33	100	2285.67	0.933333	0.2625	208	17	67.9615	112.513	58.75	4
1129	0	6	0	14	-3.80735	1	1	0	0	0	24.6947	15	58	28	19	4	8.8	366	15.1	2	164	3.2	1252.32	220.667	4.2	2250	111	3410	1.2	0.25	225	31	55.5769	115.96	57.6	3
1130	0	5	0	12	-3.58496	0	1	1	0	0	29.7297	15	38	31	38	4	10.6	129	12.5	1	114	3.03333	1261.39	236.333	1.1	1502.67	107.333	2280.33	0.9	0.2375	242	21.6667	88.4783	108.36	54.2	3
1131	0	10	0	15	-3.90689	0	1	0	0	0	26.4526	12	21	42	35	5	14.6	179	10.8	1.1	124	2.86667	1270.45	252	1.2	755.333	103.667	1150.67	0.6	0.225	259	12.3333	68.6154	118.6	54.25	5
1132	1	12	0	18	-4.16993	0	0	0	0	1	23.1755	15	65	50	41	8	9.2	652	24.9	1.7	168	2.7	1279.52	666	1.3	8	100	21	0.3	0.2125	276	3	92.7714	125.531	70.0938	2
1133	0	21	0	15	-3.90689	0	1	0	0	0	23.1834	15	65	44	43	5	10.4	456	11.8	0.7	80	2.9	1288.58	329	1.2	24	236	31	0.5	0.2	25	3.66667	90.2222	104.071	52	2
1134	0	6	1	11	-3.45943	0	0	0	1	1	20.1995	15	48	38	31	9	10.5	131	11.5	2.3	115	3.1	1297.65	317.8	1.7	14	101	33	1.9	0.317544	130	4.33333	75.5357	113.929	55.25	6
1135	0	26	1	12	-3.58496	0	0	0	0	0	23.6713	9	74	59	39	5	15.2	136	17.8	4.1	120	2.2	1306.71	306.6	1.3	13.5	100	29.75	0.7	0.435088	33	5	63.7826	108.826	61.1364	3
1136	1	13	0	14	-3.80735	0	0	0	1	0	27.143	15	59	43	31	7	10.1	275	13.6	2	82	2.66667	1315.77	295.4	1.5	13	105.667	26.5	0.6	0.552632	645	5.66667	81.5217	85.9756	49.2439	3
1137	0	4	0	12	-3.58496	0	1	1	1	1	30.6148	15	22	24	33	7	10	142	4.9	0.7	138	3.13333	1324.84	284.2	1.3	12.5	111.333	23.25	0.5	0.670175	1257	6.33333	71.88	137.542	61.5417	3
1138	0	16	0	12	-3.58496	0	1	1	1	1	36.9321	15	58	43	35	7	7.5	216	14.2	2.9	216	3.6	1333.9	273	14.2	12	117	20	0.4	0.787719	1869	7	121.172	109.627	66.1111	3
1139	0	7	0	17	-4.08746	0	1	0	1	0	33.3922	14	38	25	17	7	11.4	144	14.6	1	140	3.2	1342.97	290	1.6	11	95	22.5	0.35	0.905263	1265	6.66667	68.2963	111.65	54.1	6
1140	1	22	0	16	-4	0	1	0	0	0	30.9361	15	31	41	39	5	14	216	6.3	0.5	94	2.8	1352.03	279.5	1.2	10	73	25	0.3	1.02281	661	6.33333	94.125	127.435	70.913	2
1141	1	8	0	11	-3.45943	0	1	1	1	0	28.4799	7	62	44	35	5	12.2	137	10.1	0.7	102	3.3	1361.1	269	1.2	52	55	37	0.6	1.14035	57	6	83.087	160.824	69.3529	3
1142	1	10	0	11	-3.45943	0	1	0	0	1	25.7021	12	53	62	37	9	10	209	18.4	2.2	199	3.1	1370.16	258.5	1.1	29	51.5	26.5	0.8	1.25789	73	4	67.8214	120.841	63.9318	2
1143	0	11	0	12	-3.58496	0	1	0	1	1	22.9243	13	53	52	47	7	14.8	165	12.5	1.6	143	2.9	1379.23	248	3.8	6	48	16	1	1.37544	89	2	71.7097	110.613	58.1613	3
1144	0	5	0	13	-3.70044	0	1	0	1	0	25.2809	14	39	39	34	7	13.9	139	17.5	1.8	117	4.2	1388.29	237.5	3.8	10	72	16	0.7	1.49298	486.5	28	92.08	116.76	68.12	2
1145	0	15	0	14	-3.80735	1	1	1	1	1	27.6375	15	46	49	29	11	9.2	282	8.9	3.6	105	2.9	1397.35	227	1.2	23	125	96	0.8	1.61053	884	54	75.3478	142.045	53.5909	3
1146	0	3	0	15	-3.90689	0	0	0	0	0	29.9941	14	25	35	22	11	8.9	505	9.5	1.5	95	3.6	1406.42	216.5	1.1	7	70	11	0.6	1.72807	1085	153.5	63.8095	131	56	2
1147	0	17	0	12	-3.58496	0	1	1	1	1	32.3507	15	75	62	44	8	13.8	202	23.2	0.9	236	2	1415.48	206	1.4	47	63	292	0.8	1.84561	1286	253	92.06	99.5094	42.3208	6
1148	0	8	1	12	-3.58496	0	1	1	1	1	33.3523	15	30	35	34	10	12.8	203	7.8	1.3	102	3.6	1424.55	174	4.9	12	62	16	0.5	1.96316	214	2	77.6522	138.048	72.619	3
1149	1	14	0	13	-3.70044	0	1	0	0	0	34.3539	3	86	61	48	9	9.2	158	12.9	1.1	165	3.5	1433.61	142	2.6	17	77	36	0.3	2.0807	258.5	13	83.8909	125.095	41.7838	5
1150	1	9	0	12	-3.58496	0	1	1	1	0	35.3556	3	88	63	40	10	11	111	16.6	1.2	111	3.65	1442.68	188	1.7	14	37	38	1.5	2.19825	303	24	77.3514	109.537	47.7073	10
1151	1	15	0	12	-3.58496	0	1	1	1	0	33.6239	15	29	31	19	3	12.2	115	24.8	0.6	80	3.8	1451.74	203	1.5	13.5	63.5	37	0.9	2.31579	306.333	24	68.0303	108.727	49.8788	4
1152	1	10	0	18	-4.16993	0	1	1	0	0	30.1769	15	55	37	22	10	12	174	7	1.5	418	3.95	1460.81	243.75	1	13	90	36	0.3	2.43333	309.667	24	91.5769	129.179	61.1071	2
1153	1	10	0	11	-3.45943	1	1	1	1	1	40.7618	15	36	32	35	5	13.6	206	20	1.2	435	4.1	1469.87	284.5	1.1	59	114	62	0.3	2.55088	313	21.1429	87.52	93.4	64.44	4
1154	0	9	1	14	-3.80735	1	0	0	0	1	24.0327	12	82	68	46	7	8.6	259	46.3	0.7	108	2.2	1478.94	325.25	1.2	31	61	24	0.3	2.66842	316.333	18.2857	104.481	96.8	63.4	2
1155	1	21	0	17	-4.08746	0	0	1	1	0	42.8219	14	65	37	24	5	9.4	1237	45.9	2.7	97	2.6	1488	366	2.7	16	136	49	0.5	2.78596	319.667	15.4286	81.4211	108.634	54.2683	3
1156	1	9	1	19	-4.24793	0	1	1	0	1	25.7232	14	51	39	34	6	11.2	240	8.9	1.2	101	3.4	1497.06	83	1.8	13	38	14	0.6	2.90351	323	12.5714	70.8261	124.591	62.1364	2
1157	0	6	0	12	-3.58496	0	1	0	0	0	29.6274	12	43	42	27	4	14.2	500	14.7	1	140	3.56667	1506.13	122	1.1	19.6667	70.6667	32.6667	0.566667	3.02105	326.333	9.71429	70.6538	125.969	51.2812	2
1158	1	4	0	12	-3.58496	0	1	1	0	0	33.5315	15	35	44	36	3	11.3	210	21	0.6	158	3.73333	1515.19	161	1.7	26.3333	103.333	51.3333	0.533333	3.1386	329.667	6.85714	76.7143	102.952	52.5	3
1159	0	19	0	14	-3.80735	0	1	0	1	0	31.467	14	58	47	33	8	12	218	160.6	2.8	166	3.9	1524.26	299	3.6	33	136	70	0.5	3.25614	333	4	86.1087	112.463	60.9512	2
1160	1	11	0	11	-3.45943	1	0	0	0	1	30.5431	15	36	34	36	3	11.7	297	15	1.2	166	3.4	1533.32	273.2	1.2	39	91	50	0.6	3.37368	210	6.66667	82.25	108.52	56.6	2
1161	0	10	0	13	-3.70044	0	1	0	0	0	23.0822	13	57	38	33	5	10.6	234	20	0.5	140	1.5	1542.39	247.4	1.5	66	43	32	2.1	3.49123	87	9.33333	76.4688	113.894	50.1515	5
1162	1	5	0	13	-3.70044	1	1	1	0	0	26.4646	15	58	58	37	12	8.4	296	39	1	132	1.9	1551.45	221.6	1.3	20	73	19	0.3	3.60877	1132	12	68.7742	104.586	43.5286	2
1163	1	6	1	12	-3.58496	0	1	0	1	1	18.8712	13	50	52	22	4	18.6	627	50.7	1.6	132	4.2	1560.52	195.8	1.5	9	145	26	1	3.72632	34	6	86.6087	106.421	48.0526	3
1164	1	17	0	16	-4	0	1	0	0	1	23.9864	13	48	37	36	2	12.1	461	21.5	0.7	125	3.1	1569.58	170	1.8	1354	124	2805	0.5	3.84386	52.5	6	107.444	165.931	98.7586	2
1165	0	13	1	14	-3.80735	0	1	0	0	1	29.1015	13	44	46	28	7	14.3	283	11.4	1.6	142	3.26667	1578.65	174.6	1.2	1027.25	112	2108.5	0.5	3.9614	71	6	79.05	134.381	73.5714	2
1166	0	11	0	17	-4.08746	0	1	1	0	1	53.7981	15	39	48	24	5	16.3	243	15.7	1.7	271	3.43333	1587.71	179.2	1.2	700.5	100	1412	0.5	4.07895	146.5	6	86.56	111.292	63.1667	2
1167	0	11	1	9	-3.16993	0	1	1	0	1	41.8751	7	61	80	50	12	12.7	94	46.6	2.1	134	3.6	1596.77	183.8	1.3	373.75	88	715.5	0.5	4.19649	222	6	64.9231	119.84	71.2	3
1168	0	4	1	12	-3.58496	0	0	0	0	1	29.952	15	71	64	45	5	12.9	232	41	1.2	196	2.5	1605.84	188.4	1	47	76	19	0.5	4.31404	220.5	4	121.739	95.7826	58.6522	5
1169	0	13	1	13	-3.70044	0	1	0	1	1	28.9725	13	79	71	39	6	8	12	0.4	1.4	135	1.6	1614.9	193	1.8	18	45	11	1.3	4.43158	219	2	69.1667	90.5278	64	6
1170	1	37	0	11	-3.45943	0	1	0	0	0	27.993	15	45	49	37	5	9.4	285	32.1	1	155	1.75	1623.97	386	1.8	21.5	173	23	0.8	4.54912	217.5	4.75	86.3714	119.342	51.2895	7
1171	0	5	1	8	-3	0	1	1	0	1	24.4473	15	70	41	47	5	12.5	62	16.4	1	116	1.9	1633.03	421	3.1	25	301	35	0.3	4.66667	216	7.5	104.97	104.121	62.303	3
1172	0	6	0	12	-3.58496	0	1	0	1	0	28.9619	15	29	31	25	4	10.9	100	6.8	1.2	97	2.85	1642.1	201	1.5	26.5	219.5	52	0.3	4.78421	214.5	10.25	72	115.345	51.3793	6
1173	1	2	1	10	-3.32193	0	1	0	0	1	33.6593	3	73	61	40	2	10.9	410	25.8	1.6	151	3.8	1651.16	268	1.2	28	138	69	0.3	4.90175	213	13	68.8889	139.926	81.3704	10
1174	1	12	0	15	-3.90689	0	1	1	0	0	30.3159	15	38	26	24	7	10.3	348	23.4	1.5	247	2.9	1660.23	265	12.7	41	111	93	0.2	5.0193	671	48	83.1875	126.49	55.3265	2
1175	1	46	0	10	-3.32193	0	1	1	0	1	21.7547	15	70	50	40	7	14.1	447	16.1	1.8	367	1.6	1669.29	262	1.9	48	118	78	0.2	5.13684	82	9	122.423	115.179	54.625	2
1176	1	2	1	14	-3.80735	0	1	1	0	0	30.1479	15	32	43	34	5	10	194	12.6	1.2	180	3.6	1678.35	259	1	68.5	109.5	170.5	1.1	5.25439	676.5	77	68.6	138.24	48.48	2
1177	1	2	1	7	-2.80735	0	1	1	0	0	38.5411	8	93	68	49	10	12.3	112	19	1.6	295	2.4	1687.42	256	1.7	89	101	263	2	5.37193	1271	145	83.303	99.5571	38.5143	2
1178	1	18	0	15	-3.90689	0	1	0	1	0	22.5161	12	47	38	38	7	13.3	266	16	0.8	131	2.48	1696.48	133	1.5	75.5	95.3333	224.333	1.71667	5.48947	1068.33	121.333	89.0208	102.875	48.25	6
1179	0	4	0	18	-4.16993	0	0	1	0	0	25.124	15	18	23	16	6	14	169	11.2	0.9	199	2.56	1705.55	221.8	1.4	62	89.6667	185.667	1.43333	5.60702	865.667	97.6667	83.7	115.133	56.2333	2
1180	0	11	0	14	-3.80735	0	1	0	0	0	27.7319	15	35	36	37	3	10.4	327	11.6	0.7	152	2.64	1714.61	310.6	1.3	48.5	84	147	1.15	5.72456	663	74	88.84	109.066	54.5377	3
1181	0	8	0	15	-3.90689	0	1	1	0	0	40.4305	14	39	32	31	4	12	219	22.2	1.1	288	2.72	1723.68	399.4	1.23333	35	78.3333	108.333	0.866667	5.84211	460.333	50.3333	85	116.607	66.4643	3
1182	0	10	0	13	-3.70044	0	1	0	0	0	24.3519	15	45	45	37	4	7.8	338	6.7	0.8	82	2.8	1732.74	488.2	1.16667	21.5	72.6667	69.6667	0.583333	5.95965	257.667	26.6667	55.8857	94.0333	51.1	2
1183	0	7	0	13	-3.70044	0	1	0	0	0	22.4913	15	56	46	46	7	11	450	20.5	0.7	115	3.5	1741.81	577	1.1	8	67	31	0.3	6.07719	55	3	66.8696	107.94	55.84	2
1184	0	4	1	11	-3.45943	0	1	0	0	0	28.3951	8	70	73	49	5	9.6	360	26.1	1.5	164	3.42	1750.87	394.5	1.1	7	62	25.6667	0.333333	6.19474	67.0769	2.66667	70.1786	117.926	62.4074	4
1185	1	8	0	11	-3.45943	0	1	0	1	0	34.7559	15	31	34	25	6	11.4	135	21.2	1	142	3.34	1759.94	212	1.3	6	57	20.3333	0.366667	6.31228	79.1538	2.33333	73.5312	104.656	52.375	2
1186	1	11	0	12	-3.58496	1	0	0	0	0	37.4755	15	44	42	37	7	8.7	235	11.3	0.4	86	3.26	1769	490	1.3	5	52	15	0.4	6.42982	91.2308	2	75.5294	106.635	53.7162	3
1187	0	14	0	11	-3.45943	0	1	0	0	1	40.1951	15	39	32	22	3	8.4	265	18.3	1.1	169	3.18	1755.29	602	1.5	12	66	32	0.5	6.54737	103.308	1.66667	69.3333	117	59.6897	3
1188	0	12	0	9	-3.16993	0	0	0	0	1	32.477	15	51	45	37	3	9.2	176	14.9	1.1	276	3.1	1741.58	714	1.2	10	119	40	0.4	6.66491	115.385	1.33333	68.0769	109.5	51.3846	5
1189	0	21	0	15	-3.90689	0	0	0	0	0	39.5783	15	25	26	25	5	9	317	17.1	0.7	152	2.95	1727.87	826	1.2	5	82	13	0.3	6.78246	127.462	1	97.04	118.8	73.16	3
1190	0	12	1	17	-4.08746	0	1	0	0	0	22.4567	15	80	64	31	13	11	166	15.4	3.3	97	2.8	1714.16	542.5	1.4	66	413	95	8.3	6.9	139.538	1.33333	111.889	103.394	63.4545	3
1191	0	3	1	14	-3.80735	1	1	1	1	0	24.119	13	66	54	41	14	11.6	178	17.9	2	196	3.1	1700.45	259	1.3	43	227.5	75.5	11.95	6.34167	151.615	1.66667	112.625	101.512	63.6905	3
1192	1	31	1	10	-3.32193	0	0	0	0	1	25.7812	15	38	35	30	10	8.3	32	6.9	1	102	3.4	1686.75	83	3.5	20	42	56	15.6	5.78333	163.692	2	71.9655	113.926	56.5926	7
1193	1	6	0	11	-3.45943	0	1	1	1	1	29.0073	15	23	29	29	3	11	84	5.1	1.2	153	3.4	1673.04	93.3333	1.6	48	81	70	0.7	5.225	175.769	2.33333	88.2	111.769	67.5962	3
1194	1	10	0	16	-4	0	1	1	0	1	22.5074	15	32	26	32	5	9.3	607	19.7	0.6	199	3.15	1659.33	103.667	1.1	64	103.5	79.5	0.8	4.66667	187.846	2.66667	69.4333	148.8	68.3	2
1195	0	12	0	11	-3.45943	1	0	1	0	1	38.6916	15	49	42	35	6	11.7	106	17.9	1.4	306	2.9	1645.62	114	1.7	80	126	89	0.9	4.10833	199.923	3	100.92	116.364	59.5	2
1196	0	8	0	11	-3.45943	0	1	0	1	0	23.2072	15	27	45	35	5	12.8	230	10.3	1.5	145	3.15	1631.91	159	2.5	51	119	65.5	0.8	3.55	212	3.33333	62.1944	140.267	82.2667	2
1197	0	7	0	14	-3.80735	0	0	0	0	0	22.8207	3	79	60	42	6	12.5	100	6.7	0.8	147	3.4	1618.2	204	1.5	22	112	42	0.7	2.99167	223	3.66667	58.3585	142.906	57.2736	3
1198	0	18	0	15	-3.90689	0	1	1	0	0	34.1252	15	70	55	32	12	9	45	25.3	0.7	129	2.2	1604.49	249	2	91	507	110	10.9	2.43333	234	4	102.64	137.083	56.9583	6
1199	1	7	0	12	-3.58496	0	1	1	0	0	45.4297	15	31	25	18	8	10.2	198	15.2	1.4	206	2.6	1590.78	275.333	1.3	59.5	324.5	73	6.3	1.875	245	5.66667	73.2333	118.069	59.2759	3
1200	1	48	0	9	-3.16993	0	1	1	1	1	44.0743	14	56	32	24	9	13.9	176	10.8	1.8	197	3	1577.07	301.667	2	28	142	36	1.7	1.31667	256	7.33333	87.5	112.88	73.6	2
1201	1	5	0	10	-3.32193	0	1	1	0	0	42.719	14	30	23	23	5	12.4	255	16.1	1.3	199	3.8	1563.36	328	1.2	23	111	30.5	1.35	0.758333	267	9	77.129	121.809	49.7941	4
1202	0	20	0	12	-3.58496	0	1	1	1	1	33.7424	7	69	51	52	6	13.9	279	14.6	1.9	200	4.6	1549.65	377	1.7	18	80	25	1	0.2	217	9	88.225	143.708	74.8854	7
1203	1	12	0	15	-3.90689	0	1	1	0	1	28.8997	15	69	61	41	5	13.3	717	7.5	1.6	450	4.1	1535.95	426	3	37	64.5	27	1.9	0.216667	167	9	117.483	103.391	47.8125	4
1204	0	60	0	11	-3.45943	0	1	0	0	1	24.0569	15	63	46	38	7	11.1	144	18.1	2.2	130	2.5	1522.24	475	1.4	21	49	49	2.8	0.233333	120	8.25	101.308	120.071	58.4643	7
1205	0	14	0	13	-3.70044	0	1	0	1	0	31.4231	15	77	41	30	8	9.8	85	6.4	3	58	3.5	1508.53	524	1.2	23	317	44	1.3	0.25	73	7.5	61.4074	99.875	58.4583	6
1206	0	6	1	11	-3.45943	0	1	0	1	0	30.2372	13	82	63	41	8	8.6	155	7.4	3	81	3	1494.82	487	1.4	40	853	91	20.3	0.266667	26	6.75	81.5484	92.4839	51.0968	3
1207	0	8	0	11	-3.45943	0	1	0	1	0	29.0513	14	69	40	42	9	10.3	163	9.5	2.9	106	3.4	1481.11	453	1.2	1125.5	468.5	2265	11.3	0.283333	80.2	6	76.1667	113.896	68.0417	2
1208	1	2	1	12	-3.58496	0	0	1	0	1	27.8655	8	92	70	46	9	15	124	14.6	2.1	358	3.8	1467.4	419	2.3	2211	84	4439	2.3	0.3	134.4	5.25	120.76	110.458	81.1667	3
1209	1	2	1	10	-3.32193	1	1	1	0	0	26.6796	13	40	39	37	8	9.7	142	9.5	0.9	173	3.2	1453.69	385	1.9	18	77	19	0.2	0.316667	188.6	4.5	102.72	131.958	70.125	2
1210	0	4	0	13	-3.70044	0	1	1	1	0	25.4937	11	44	36	37	3	11.1	185	9.7	0.9	130	2.6	1439.98	351	1.2	28	43	49	2	0.333333	242.8	3.75	93	112.815	60.037	2
1211	1	4	0	13	-3.70044	0	0	1	0	0	24.5706	14	64	41	46	10	12.3	219	14.1	1.3	282	2.8	1426.27	322.4	1.1	404.333	56.6667	502.333	1.66667	0.35	297	3	72.2051	99.3966	52.6552	2
1212	0	10	0	17	-4.08746	0	0	0	1	0	23.6475	14	27	30	30	4	13.5	144	6.2	0.8	98	3	1412.56	293.8	1.2	780.667	70.3333	955.667	1.33333	0.366667	4854.5	213	70.84	133.333	87.1667	2
1213	0	20	0	10	-3.32193	0	0	0	0	1	22.7244	14	49	39	45	4	12.3	213	13.9	0.9	152	3.2	1398.85	265.2	1.3	1157	84	1409	1	0.383333	9412	423	85.275	100.109	59.4884	2
1214	1	61	0	13	-3.70044	0	1	1	1	0	28.2217	15	46	41	35	7	11.3	97	15.6	1.3	217	2.975	1385.15	236.6	4.1	871.5	82	1062.5	0.85	0.4	45	2	79.3778	100.86	61.7907	4
1215	1	13	0	13	-3.70044	0	1	0	1	0	33.719	15	21	33	24	3	13.8	158	24.9	0.8	149	2.75	1371.44	208	1.3	586	80	716	0.7	0.522414	123.8	2.28571	97.5185	108.429	56	5
1216	0	7	0	15	-3.90689	0	1	0	1	0	28.8949	14	30	37	32	6	15.6	204	12.2	1.7	119	2.525	1357.73	520	2.9	300.5	78	369.5	0.55	0.644828	202.6	2.57143	80.5152	127.939	80.8788	3
1217	1	8	1	8	-3	0	1	0	0	1	24.0708	14	71	62	44	10	9.1	240	21.2	2	177	2.3	1344.02	569.5	1.3	15	76	23	0.4	0.767241	281.4	2.85714	112.893	120.864	69.5909	2
1218	1	13	0	11	-3.45943	0	1	0	1	1	19.2467	15	75	65	47	7	13.3	268	27.2	3.8	116	2.3	1330.31	619	3.9	166	68	285	0.6	0.889655	360.2	3.14286	103.704	111.037	76.7778	3
1219	0	40	0	10	-3.32193	0	1	0	0	1	14.4226	12	38	39	44	8	11	673	10.4	1.4	117	3.9	1316.6	557.143	1.1	7	58	32	0.3	1.01207	439	3.42857	92.5769	121.154	66.5769	3
1220	1	17	0	10	-3.32193	0	1	0	0	1	16.2029	3	115	79	49	5	11.7	77	16	2.3	149	3.16667	1302.89	495.286	1.1	7.25	57	26.75	0.275	1.13448	203	3.71429	94	96.8696	49.5652	5
1221	0	18	0	13	-3.70044	0	0	0	1	1	17.9831	14	43	23	27	4	9.8	265	9.1	0.8	141	2.43333	1289.18	433.429	1.3	7.5	56	21.5	0.25	1.2569	444	4	94.2963	92.2308	46	2
1222	1	7	0	14	-3.80735	0	0	1	1	0	19.7633	14	46	31	26	4	9.6	187	7.2	1.2	141	1.7	1275.47	371.571	1.9	7.75	55	16.25	0.225	1.37931	289.5	5	72.4	99.48	52.4	2
1223	0	12	0	13	-3.70044	0	1	1	0	1	21.5435	15	29	39	25	8	8.2	175	9.5	7.9	128	3.4	1261.76	309.714	1.3	8	54	11	0.2	1.50172	135	6	70.7826	149.955	56.7727	7
1224	1	4	0	14	-3.80735	0	1	0	0	0	23.3237	15	68	41	41	3	14.3	475	11.6	1.8	185	4.3	1248.05	247.857	1.7	13	76	15	0.4	1.62414	134.25	7.25	111.794	112.667	51.625	4
1225	0	13	0	13	-3.70044	0	1	0	1	0	25.1039	15	40	49	37	3	12.2	104	7.6	0.8	136	3.73333	1234.35	186	1.4	39	138	88	0.55	1.74655	133.5	8.5	90.5536	102.625	48.6607	3
1226	1	26	1	9	-3.16993	0	1	0	0	0	26.7414	15	59	42	40	4	9.5	481	16.9	0.7	124	3.16667	1220.64	207.5	1.1	65	200	161	0.7	1.86897	132.75	9.75	99.8261	104.045	51.7727	2
1227	1	40	0	14	-3.80735	0	1	0	0	1	28.3789	15	62	56	37	4	9.8	378	15.2	1.9	157	2.6	1206.93	229	1.4	44	155	57	0.6	1.99138	132	11	89.125	108.24	47.2	3
1228	1	13	1	9	-3.16993	0	0	0	0	1	26.9111	12	95	73	59	4	13.4	189	13.6	2.9	126	1.8	1193.22	250.5	1.6	15	45	50	0.7	2.11379	629.5	20	113.25	109.8	59.56	2
1229	0	8	1	11	-3.45943	0	1	1	0	0	21.8977	15	52	45	31	7	8.5	329	17.7	3.7	1182	3.5	1179.51	272	1	20	98	78	0.5	2.23621	1127	29	73.6571	123.103	46.6923	2
1230	0	8	0	15	-3.90689	0	1	0	1	0	27.9598	15	31	29	28	3	13.9	171	19.6	1	123	3.3	1165.8	261	1.2	26	96.3333	71.3333	0.466667	2.35862	907.4	24.6667	76.5714	111.381	55.7619	2
1231	0	9	0	14	-3.80735	0	1	1	0	0	30.6678	13	37	32	26	5	9.7	166	6.4	4.9	124	3.1	1152.09	226.333	1.7	32	94.6667	64.6667	0.433333	2.48103	687.8	20.3333	101.654	147.833	78.7083	4
1232	0	11	1	17	-4.08746	0	1	0	1	1	33.3759	15	57	56	31	8	8.8	52	8.8	5.4	259	2.9	1138.38	191.667	1.3	38	93	58	0.4	2.60345	468.2	16	73.3462	117.476	66.3333	6
1233	1	9	0	13	-3.70044	0	1	0	1	0	35.5678	15	31	43	35	5	11	143	20.2	1	147	2.7	1124.67	157	1.5	31.5	76.5	47	0.45	2.72586	248.6	11.6667	83.3448	106.552	54.6897	7
1234	0	4	1	12	-3.58496	0	1	0	1	0	29.7339	15	62	40	28	8	9.7	130	6	2.3	209	2.5	1110.96	358	3.9	25	60	36	0.5	2.84828	29	7.33333	83.0417	101.087	53.9565	4
1235	1	25	0	12	-3.58496	0	1	0	1	1	23.1849	13	75	57	51	7	11.9	207	5	1.6	204	2.3	1097.25	507	1.4	192	126	771	0.5	2.97069	1378	3	76.68	115.346	64.9231	5
1236	0	2	1	11	-3.45943	0	1	0	1	0	28.2695	15	36	48	34	2	11.7	243	8.1	2.4	118	3.1	1083.55	443	2.7	55	55	46	0.3	3.0931	739.5	3	58.5	127.385	65.9231	3
1237	0	17	0	14	-3.80735	0	1	0	1	0	29.6963	14	52	38	28	6	13.6	151	6.1	1.6	134	2.7	1069.84	379	3.9	143	79.5	687	0.8	3.21552	101	3	60.8462	90.24	53.44	2
1238	0	2	1	9	-3.16993	0	1	1	0	1	24.792	4	130	93	62	9	8.1	195	15	2.6	626	2.3	1056.13	315	2.2	231	104	1328	1.3	3.33793	475	28	107.192	113.667	53.7407	7
1239	1	5	0	13	-3.70044	0	1	1	0	0	53.6813	14	28	37	35	6	10.4	410	13.3	1.1	148	2.26667	1042.42	319.286	1.1	169.667	157.667	901.333	1.06667	3.46034	414	19.3333	64.125	108.913	42.5652	2
1240	1	13	0	8	-3	1	1	1	1	0	35.0724	15	20	31	34	5	10.1	505	14.8	0.7	130	2.23333	1028.71	323.571	1.4	108.333	211.333	474.667	0.833333	3.58276	353	10.6667	78.2069	107.207	58.8966	2
1241	1	3	0	14	-3.80735	0	1	1	0	1	16.6854	6	62	54	49	6	7.7	133	7.3	0.7	195	2.2	1015	327.857	1	47	265	48	0.6	3.70517	292	2	67.1923	136.462	49.1154	3
1242	0	37	1	14	-3.80735	0	1	1	0	0	25.1261	14	65	42	32	8	7.5	240	22.3	2.7	110	2.175	1013.1	332.143	1.2	15	273	28	0.3	3.82759	231	18	80.1538	102.48	53.96	3
1243	0	46	0	11	-3.45943	0	1	1	0	1	29.5199	15	47	48	36	8	9.2	234	12	1.4	132	2.15	1011.19	336.429	1.5	26.6667	192.333	47.6667	0.333333	3.95	170	34	74.4615	105.962	50.6923	2
1244	1	7	1	7	-2.80735	0	0	0	1	1	25.7117	14	82	65	49	10	13.2	330	8	1.4	214	2.125	1009.29	340.714	1.7	38.3333	111.667	67.3333	0.366667	4.07241	56	9	94.7391	93.3333	37.125	3
1245	0	9	0	9	-3.16993	0	1	1	1	0	23.1096	15	77	60	43	10	11.4	131	12.1	2.4	378	2.1	1007.38	345	3.6	50	31	87	0.4	4.19483	490	7	86.5556	112.68	58.04	7
1246	0	14	1	16	-4	0	1	1	0	1	21.4462	15	61	47	34	8	8.9	339	11.2	3.7	307	3.6	1005.48	261.5	1.5	116	162	122	2.1	4.31724	1110.67	6	98.8333	99.125	57.9583	4
1247	0	13	0	16	-4	0	1	1	0	0	23.1978	15	59	37	35	9	9.6	144	12.9	4.5	205	3	1003.58	178	3.2	4219	199	10490	3.3	4.43966	1731.33	6	83.129	110.226	44.4194	8
1248	0	28	0	11	-3.45943	0	1	0	1	1	30.5306	15	65	58	39	7	13.4	193	16.3	1.8	220	3.9	1001.67	358	1.3	170	58	348	0.6	4.56207	2352	452	106.976	98.0424	69.8898	3
1249	0	18	1	10	-3.32193	0	1	1	1	1	31.1514	15	67	67	39	11	8.7	223	9.1	4.6	227	3.2	999.769	358.667	1.3	37	212	17	0.2	4.68448	1893.2	227	63.4375	111.938	46.375	4
1250	1	14	0	14	-3.80735	0	1	0	0	1	33.8902	14	53	51	43	7	9.8	44	1.4	1.1	130	2.9	997.865	359.333	1.8	17	107	10	0.8	4.8069	1434.4	2	75.0769	106.692	53.1154	4
1251	0	27	0	9	-3.16993	1	0	0	1	1	33.8211	14	45	27	35	4	8.6	135	13	0.4	131	2.9	995.962	360	1.9	57	140	30	0.85	4.92931	975.6	2.5	94.55	109.875	56.6932	2
1252	1	4	1	13	-3.70044	0	1	0	0	0	33.7519	13	47	49	27	9	13.2	188	15.9	1.6	126	2.9	994.058	360.667	1.6	97	173	50	0.9	5.05172	516.8	3	77.0769	86.8333	58.75	3
1253	0	11	0	11	-3.45943	0	1	0	0	1	33.6827	14	47	34	39	7	14	233	9.7	1.2	190	2.9	992.154	361.333	1.3	24	176	55	0.7	5.17414	58	3	79.8077	109.92	65.76	2
1254	0	14	0	12	-3.58496	0	1	1	0	1	35.325	15	35	42	32	6	16.3	185	12.9	1.1	199	2.9	990.25	362	1.2	16	98	51	0.8	5.29655	48.5	9	78.9615	108.931	64.9828	2
1255	0	8	1	9	-3.16993	0	1	0	1	1	25.0776	14	101	60	56	9	13.5	196	12.4	2.1	182	3.1	988.346	383	8.2	21	137	28	0.9	5.41897	39	3	94.3571	107.089	52.3214	4
1256	0	10	0	14	-3.80735	0	0	0	1	0	26.5007	7	62	60	62	5	8.4	475	12.9	1.4	154	2.8	986.442	338.8	2.5	19	121	69	0.4	5.54138	50.5	3	77.9118	105.273	52.2424	7
1257	0	22	0	12	-3.58496	0	1	0	1	1	27.9239	15	73	33	38	6	11.3	254	14.9	1.2	116	2.5	984.538	294.6	5.8	15.5	95	47	0.35	5.66379	62	3	88.16	113.542	51.875	3
1258	0	19	0	13	-3.70044	0	1	0	1	1	25.5709	15	41	43	33	8	8.7	429	19	1.4	185	2.2	982.635	250.4	3.7	12	69	25	0.3	5.78621	44.5	3	71.0385	119.074	48.7407	2
1259	0	5	0	13	-3.70044	0	1	0	1	0	24.5915	15	34	29	43	5	8.9	322	17.6	1.2	241	3.1	980.731	206.2	2.8	18	123	16	0.2	5.90862	27	3	82.2308	124	60.48	4
1260	0	46	0	16	-4	0	1	0	1	0	23.978	15	36	31	24	6	10.8	172	15.3	0.8	123	3.325	978.827	162	1.2	19.5	109.25	18.25	0.25	6.03103	48.8333	3	83.7097	133.517	56.0172	5
1261	0	7	0	13	-3.70044	0	1	0	1	0	26.6782	15	41	31	29	10	7.4	359	15.3	1.3	113	3.55	976.923	194	4.5	21	95.5	20.5	0.3	6.15345	70.6667	3	68.0769	119.8	46.84	2
1262	0	8	0	12	-3.58496	0	1	0	0	0	24.4445	14	16	25	21	3	10.6	255	12	0.6	120	3.775	975.019	226	1.6	22.5	81.75	22.75	0.25	6.27586	92.5	3	82.5	105.111	59.5556	2
1263	1	10	0	18	-4.16993	0	1	0	1	0	27.0616	14	27	42	31	11	14	217	7.9	1	163	4	973.115	228.5	2.6	24	68	25	0.2	6.39828	114.333	3	74.1176	138.154	67.4615	2
1264	1	11	0	13	-3.70044	1	1	0	0	0	23.3166	15	24	31	24	4	10.4	245	27.3	0.6	124	3.7	971.212	231	1.2	20.5	140	25.5	0.25	6.52069	136.167	3	74.7826	107.043	61.2174	3
1265	0	3	0	13	-3.70044	0	1	1	1	0	23.6324	14	60	52	24	8	9.3	117	7.4	8.2	1120	3.4	969.308	281.667	1.2	17	212	26	0.3	6.6431	158	3	70.04	131.087	65.913	5
1266	1	26	0	13	-3.70044	0	1	0	0	0	24.0398	7	39	31	31	2	13.5	338	5.7	0.6	115	3.275	967.404	332.333	1.15	16	178	27.75	0.5	6.76552	103.5	3	77.5556	126.88	71.88	3
1267	1	19	0	13	-3.70044	0	0	0	1	0	24.4473	15	39	62	37	11	13.7	304	13.9	1.4	141	3.15	965.5	383	1.1	15	144	29.5	0.7	6.88793	49	3	108.588	108.393	56.4286	2
1268	1	6	1	14	-3.80735	0	0	0	1	0	26.3216	15	38	30	29	3	10.8	415	8.3	0.9	124	3.025	963.596	382.5	1.1	14	110	31.25	0.9	7.01034	330.5	1	97.2667	102.679	49.6429	4
1269	0	14	0	12	-3.58496	0	0	0	0	0	28.1959	15	78	45	48	4	13.8	343	8.4	0.9	84	2.9	961.692	382	1.1	13	76	33	1.1	7.13276	612	12	103.24	105.538	61.2308	5
1270	1	11	1	10	-3.32193	0	0	0	1	1	32.1636	14	63	55	45	9	9.7	209	6.8	1.4	163	3.5	959.788	407	1.45	14	66	41.3333	5.46667	7.25517	428	10.4	108.756	102.727	56.125	2
1271	0	7	0	18	-4.16993	0	1	1	1	0	36.1313	14	29	26	26	9	15.3	208	12.7	1.5	212	4.1	957.885	432	1.8	15	56	49.6667	9.83333	7.37759	244	8.8	81.64	153.846	70.3077	2
1272	0	3	0	11	-3.45943	0	1	1	1	0	26.7639	13	97	66	35	8	10.4	26	8.8	4.1	147	4.7	955.981	114	2.7	16	46	58	14.2	7.5	60	7.2	61.4231	144.261	60.2174	11
1273	1	16	1	13	-3.70044	0	0	0	0	0	17.3965	15	67	49	21	5	11.8	192	10.6	0.9	1210	2.2	954.077	265	1.7	5169	273	6381	4	5.13333	273.5	5.6	83.2069	122.857	67.125	2
1274	0	14	0	11	-3.45943	0	1	1	1	1	23.9121	13	42	40	42	10	10.2	512	16.3	1.6	472	3.3	952.173	278.5	1.4	25	81	40	0.4	2.76667	487	4	82.8966	159.885	74.6154	2
1275	1	18	0	16	-4	0	1	0	0	0	30.4276	15	26	42	29	11	9.8	229	26.3	0.6	105	3.2	950.269	292	1.2	17	68	46	1.7	0.4	330.5	5.5	85.8182	106.762	55.2857	2
1276	1	8	1	14	-3.80735	1	1	1	1	1	30.6706	15	80	50	43	8	10.9	176	12.2	2	220	3.2	948.365	305.5	3.9	536	287	427	1.8	4.35	174	7	76.3571	106.429	57.5357	3
1277	0	8	0	11	-3.45943	0	1	1	1	0	44.076	15	58	59	30	13	9.2	42	4.7	1.2	209	3	946.462	319	2.4	54	94	57	11.9	8.3	171.818	6.63636	86.0698	102.51	65.2157	5
1278	0	6	0	14	-3.80735	0	1	1	1	0	28.9105	15	29	32	26	6	15.2	248	15.7	1.1	152	2.6	944.558	192	1.4	40	130	43	6.45	7.87895	169.636	6.27273	80	96.6154	51.3846	3
1279	1	6	1	19	-4.24793	0	0	0	0	1	30.2757	14	56	44	36	9	12.9	208	8.3	1.6	160	2.2	942.654	195.5	2.2	26	166	29	1	7.45789	167.455	5.90909	95.1724	102.926	59.2963	4
1280	1	26	0	9	-3.16993	0	1	0	1	1	31.6408	15	68	48	42	6	12.5	133	10.7	1	276	2.2	940.75	199	1.5	44	51	49	1.1	7.03684	165.273	5.54545	81.6809	88.29	59.97	2
1281	1	9	0	16	-4	0	1	1	1	0	39.8199	4	99	80	52	9	10	212	25.4	1.7	117	2.125	938.846	262	1.4	37.5	66.75	49	1.3	6.61579	163.091	5.18182	81.6207	120.017	55.7167	7
1282	0	15	1	13	-3.70044	0	0	1	0	0	25.0776	10	51	32	27	8	10.7	106	9.5	1.1	273	2.05	936.942	266.4	1.4	31	82.5	49	1.5	6.19474	160.909	4.81818	110.696	137	67.381	2
1283	1	13	0	15	-3.90689	0	0	0	0	1	28.4423	15	40	33	25	6	11.7	254	13.5	0.6	173	1.975	935.038	270.8	1.1	24.5	98.25	49	1.7	5.77368	158.727	4.45455	102.306	102.039	48.3816	2
1284	1	12	0	16	-4	0	1	0	0	0	21.8254	15	43	48	22	13	11.1	56	9.6	4.8	87	1.9	933.135	275.2	1.8	18	114	49	1.9	5.35263	156.545	4.09091	94.3103	87.6296	57.7407	4
1285	1	23	1	14	-3.80735	0	1	0	0	1	27.6475	11	69	49	36	14	7.5	59	6.8	4	127	2.6	931.231	279.6	1.65	18	100	51	3.2	4.93158	154.364	3.72727	114	94.0417	60.5	5
1286	0	17	0	12	-3.58496	0	1	1	1	0	33.4697	15	40	39	39	5	9.7	214	19	1	123	2.65	929.327	284	1.5	2460	218.5	4540.5	2.35	4.51053	152.182	3.36364	88.5484	99.8438	57.0938	3
1287	0	13	0	11	-3.45943	0	1	1	1	1	32.8858	6	76	62	43	5	10.1	298	18	2.5	169	2.7	927.423	342	5.6	4902	337	9030	1.5	4.08947	150	3	75.5484	118.297	61.5156	2
1288	1	22	0	12	-3.58496	0	1	1	0	1	23.1842	15	48	46	34	6	12.5	268	16.4	1.6	254	3.1	925.519	400	1.8	48	79	156	1	3.66842	90	3	73.375	121.792	58.2917	4
1289	1	4	1	7	-2.80735	0	1	1	0	1	25.8065	15	67	60	49	6	11.4	209	14.9	1.4	120	2.5	923.615	217	1.9	9	54	28	1.2	3.24737	23	3	100.333	94.7273	48.7879	2
1290	1	22	0	15	-3.90689	0	0	0	0	0	21.2084	14	57	25	31	2	10.4	225	11.6	0.5	175	3	921.712	264.4	1	7.66667	75	24	0.8	2.82632	42.5	8	78.9091	101.571	69.2381	2
1291	1	20	0	11	-3.45943	0	0	0	0	1	24.6061	15	46	43	42	3	11.3	236	20.3	0.6	153	3.5	919.808	311.8	1.3	6.33333	96	20	0.4	2.40526	62	13	69.8889	103.231	63.7308	4
1292	1	47	0	13	-3.70044	0	1	1	0	1	30.6139	15	75	62	45	8	11	254	9.2	2.8	246	4	917.904	359.2	1.7	5	85	34	0.2	1.98421	81.5	18	118.423	115.808	53.1154	8
1293	1	16	1	12	-3.58496	1	0	0	1	1	27.4197	14	59	33	31	7	7.7	107	5.7	2.5	81	3.45	916	406.6	1.4	14	44	43	0.4	1.56316	101	23	89.4865	98.9706	58.2941	6
1294	1	49	0	13	-3.70044	0	0	0	1	0	29.0542	15	46	36	20	6	7	177	5.8	1.6	127	2.9	915.19	454	1.2	5	79	13	0.4	1.14211	363.5	28	104.375	97.0417	62.9167	2
1295	0	17	0	12	-3.58496	0	1	0	0	1	18.148	9	66	53	49	6	13.5	211	22.9	1.1	145	3.5	914.381	384.5	1.3	22	77	43	0.5	0.721053	626	33	93.875	98.2609	56.2174	3
1296	0	11	0	11	-3.45943	0	1	0	0	0	30.7564	15	26	31	24	9	9.7	105	13.6	2	252	2.9	913.571	315	1.5	242	94	373	1.4	0.3	381.5	27	59.7692	138.625	70.5179	4
1297	0	7	0	10	-3.32193	0	1	1	0	0	37.605	7	45	32	32	4	15.8	255	11.2	1.1	921	3.2	912.762	295	1	62	90	12	0.3	0.397222	137	21	87.2083	128.952	65	3
1298	1	16	0	13	-3.70044	0	1	0	1	0	44.4537	15	43	31	30	4	9.4	383	12.3	0.5	90	3.25	911.952	253.5	1.2	45.5	129	38.5	0.35	0.494444	161.333	18.8333	109.625	106.767	64.4	2
1299	0	4	0	10	-3.32193	0	1	0	1	1	38.6951	15	40	48	32	6	13.2	125	43.9	2	117	3.3	911.143	212	1.4	29	168	65	0.4	0.591667	185.667	16.6667	84.3043	129.95	67.3	3
1300	1	21	1	10	-3.32193	0	1	0	0	1	32.9364	15	99	84	50	7	12.9	161	1.3	1.5	295	2.5	910.333	170.5	1.1	42	80	44	0.4	0.688889	210	14.5	125.769	102.734	58.6562	3
1301	1	9	1	10	-3.32193	0	1	0	1	0	27.1778	15	57	54	41	7	10	139	13.5	1.8	172	2.925	909.524	129	1.6	35.6	77.6	40.4	0.38	0.786111	234.333	12.3333	81.7391	105.49	39.2917	8
1302	0	13	0	13	-3.70044	0	1	1	0	0	28.4628	15	16	33	28	4	12.7	193	12	1	207	3.35	908.714	146	1	29.2	75.2	36.8	0.36	0.883333	258.667	10.1667	68.7826	130.565	58.4783	3
1303	0	14	1	16	-4	0	1	0	1	1	27.7743	14	65	56	44	10	12.6	271	13	2.2	176	3.775	907.905	163	3.6	22.8	72.8	33.2	0.34	0.980556	283	8	101.5	98.5806	60.129	5
1304	0	23	0	12	-3.58496	0	0	0	0	0	24.073	11	27	41	37	3	12.4	282	22.3	1	138	4.2	907.095	180	1	16.4	70.4	29.6	0.32	1.07778	179.5	5.5	83.7826	124.92	71.08	2
1305	1	12	1	10	-3.32193	0	1	0	1	1	20.3717	15	73	67	48	4	9.4	401	40.3	1.4	174	4.05	906.286	197	1.3	10	68	26	0.3	1.175	76	3	87.8793	92.4846	53.9385	4
1306	1	7	0	18	-4.16993	0	1	0	0	0	30.4072	14	31	27	30	3	10.8	556	15	0.8	144	3.9	905.476	214	1.2	11.6667	67.6667	22	0.4	1.27222	55	2	98.1875	133.25	62.5625	2
1307	1	10	0	14	-3.80735	0	1	1	0	0	40.4427	14	38	36	43	4	9.4	751	19.1	1.3	280	3.75	904.667	231	2.6	13.3333	67.3333	18	0.5	1.36944	34	1	97.1154	145.615	68	2
1308	0	8	0	12	-3.58496	1	1	1	1	0	33.6586	15	32	48	31	10	10.5	115	6.2	1.5	141	3.6	903.857	248	1.5	15	67	14	0.6	1.46667	342	8.25	71.7083	122.25	62.9167	2
1309	0	40	0	12	-3.58496	0	1	1	0	1	26.8745	14	41	30	34	4	15	266	11.8	1.3	309	3	903.048	265	1.1	20	80	28	0.5	1.56389	650	15.5	65.4706	118.824	42.5	2
1310	1	8	0	19	-4.24793	0	0	1	0	0	20.9366	15	43	30	30	5	14.4	297	18.8	0.8	154	2.85	902.238	282	1.1	36	119	93	0.8	1.66111	958	22.75	97.7692	100.462	53.3654	2
1311	1	4	1	9	-3.16993	0	1	0	0	1	24.358	15	41	34	31	5	13.7	203	13.5	0.6	190	2.7	901.429	299	1.2	137	50	133	0.7	1.75833	1266	30	55	114.833	64.5217	3
1312	0	7	0	14	-3.80735	0	0	1	0	0	27.7794	13	63	45	38	6	11.9	233	26.5	2.2	327	2.45	900.619	559	1.7	19	55	23	0.6	1.85556	674	28.0667	85.6154	121.64	46.12	3
1313	1	8	1	13	-3.70044	0	1	1	1	0	31.2008	15	57	53	40	10	10.6	199	12.7	1.5	298	2.2	899.81	819	1.3	18	113	20	0.7	1.95278	82	26.1333	81.88	133.875	44.9286	3
1314	1	41	1	16	-4	0	1	0	0	1	34.6222	14	40	35	32	7	14.4	289	4.1	0.8	90	3.2	899	513	1.1	68	230	111	0.6	2.05	58.5	24.2	80.0417	131.684	69.8421	2
1315	1	28	0	12	-3.58496	0	0	0	1	1	18.4391	15	50	62	44	7	12.2	218	17.8	0.7	124	2.95	1173.81	439.333	2.6	44.5	137	67.5	0.4	2.14722	35	22.2667	67.4865	107.5	54.0909	3
1316	1	5	0	10	-3.32193	0	0	0	1	0	23.9334	15	48	42	48	7	9.1	170	7	0.5	338	2.7	1448.62	365.667	6.3	21	44	24	0.2	2.24444	16	20.3333	70.2308	104.76	53.16	3
1317	0	6	1	12	-3.58496	0	1	0	0	0	27.455	10	86	56	38	7	12	79	22.5	1.6	112	2.2	1723.44	292	1.6	23	177	26	0.2	2.34167	29	18.4	78	95.5	52.7903	5
1318	0	17	0	12	-3.58496	0	1	1	1	1	30.9766	14	35	50	35	10	10.8	258	11.7	1.7	190	2.1	1998.25	266.2	1.1	14	116	19.5	0.3	2.43889	42	16.4667	72	135.089	49.1111	3
1319	0	16	0	12	-3.58496	1	1	0	0	0	28.7233	15	47	39	43	9	9.4	272	13.1	1.2	150	2	2273.06	240.4	1.8	5	55	13	0.4	2.53611	55	14.5333	100	119.033	44.5	4
1320	1	6	0	16	-4	0	1	0	1	1	32.2455	14	38	38	30	7	11	235	10.1	1.7	112	3.7	2547.88	214.6	2.1	24	49	32	0.3	2.63333	1147	12.6	60.4231	131.08	55.04	2
1321	0	110	0	8	-3	1	1	0	0	1	23.261	15	28	26	41	3	10.9	263	10.8	0.6	166	3.53333	2822.69	188.8	1.1	89	65	236	0.3	2.73056	2239	10.6667	89.8333	134.265	75.1176	3
1322	0	27	0	11	-3.45943	0	0	0	1	1	37.0218	15	37	35	29	3	15	250	12.8	1	132	3.36667	3097.5	163	1.6	53.5	110	136	0.5	2.82778	1164.5	8.73333	80.973	100.158	62.5658	2
1323	0	7	0	15	-3.90689	0	0	0	0	0	35.7038	15	44	35	28	5	11.7	413	65.7	1.1	196	3.2	3372.31	190.5	1.6	18	155	36	0.7	2.925	90	6.8	95.25	105.545	60.9091	4
1324	0	7	1	9	-3.16993	0	1	1	1	0	34.3859	13	46	47	56	12	15.7	122	16	1.3	267	3.1	3647.12	218	1.3	20	130	52	2.6	3.02222	77	4.86667	89.6111	121.939	63.1818	5
1325	1	17	0	15	-3.90689	0	1	1	0	0	33.0679	15	55	67	52	8	9.8	556	17.1	1.9	243	2.7	3921.94	306	1.4	21	145.333	49	2.8	3.11944	64	2.93333	80.5116	109.977	40.8636	2
1326	1	22	0	11	-3.45943	0	1	0	0	1	36.6511	6	66	40	47	5	10.8	343	12.8	0.5	112	2.3	4196.75	394	1.1	22	160.667	46	3	3.21667	51	1	114.84	127.88	85.28	2
1327	1	9	0	12	-3.58496	0	0	0	0	0	40.2344	13	67	42	34	3	8.5	104	7.1	0.5	113	1.9	4471.56	380.091	1.6	23	176	43	3.2	3.31389	241	19	86.5854	89.3784	49.4459	2
1328	0	8	0	15	-3.90689	0	1	0	0	0	36.5741	15	29	22	20	3	13.9	269	13	1.3	111	3.7	4746.38	366.182	1.2	33	83	77	0.8	3.41111	431	37	75.963	133.556	70.5556	2
1329	0	8	0	13	-3.70044	0	1	1	1	0	35.6999	10	69	61	40	6	8.6	350	11.4	3.6	125	3.1	5021.19	352.273	1.4	12	59	18	0.5	3.50833	135	2	84.3333	98.2917	56.9167	7
1330	0	11	0	16	-4	0	1	0	0	0	34.8258	15	57	44	23	3	10.3	245	13.2	10.6	154	3.1	5296	338.364	1.4	17	90	30	0.3	3.60556	71	3	82.72	86.72	54.72	5
1331	0	41	0	13	-3.70044	1	1	1	1	0	33.9517	14	75	41	39	9	8	423	25.8	6.3	247	2.85	5051.07	324.455	1.8	234	94.5	939.5	2.3	3.70278	325	4	100.893	103.259	49.1154	9
1332	0	14	0	12	-3.58496	0	1	0	0	0	33.0776	15	47	46	37	2	10.8	104	15.5	1.5	124	2.6	4806.14	310.545	1.7	451	99	1849	4.3	3.8	961	19	99.963	112.21	65.9677	7
1333	0	9	0	15	-3.90689	0	1	1	0	0	27.6082	14	52	41	37	8	10.5	281	15.6	1	160	3	4561.21	296.636	1.4	26	64	31	0.7	4.44167	38	11	109.148	109.032	57.4839	2
1334	0	15	1	10	-3.32193	0	1	0	1	1	22.1388	13	79	63	55	7	9.9	245	12.2	2.2	205	3.4	4316.29	282.727	1.2	698	85	1621	0.7	5.08333	95	3	78.3846	113.447	69.5319	5
1335	0	11	0	14	-3.80735	0	1	1	0	0	26.9739	14	48	36	23	9	11.7	234	16.3	4.7	554	3.15	4071.36	268.818	1.3	9	59	18	0.3	5.725	190	8	79.6296	163.423	81.8846	4
1336	1	14	1	15	-3.90689	0	1	1	0	1	31.809	14	64	33	31	8	12.1	123	9.4	2.5	344	2.9	3826.43	254.909	1.1	30	113	46	0.4	6.36667	120	7	90.4167	120.292	65.5833	3
1337	0	10	0	8	-3	0	1	1	0	0	26.3605	14	58	49	54	8	5	257	24.4	6.2	307	2.6	3581.5	241	1.7	36	44	34	0.3	7.00833	110	10	94.0769	128.462	51.5	4
1338	1	32	0	11	-3.45943	0	1	1	1	0	39.5838	15	52	61	54	9	8.8	166	36.2	1.8	170	2.7	3336.57	359.667	1.9	32	68	32.3333	1.33333	7.65	100	7	65.0732	110.051	56.7179	2
1339	0	6	0	15	-3.90689	0	1	0	0	0	35.6286	15	35	38	23	6	13.4	199	11.7	1.5	126	2.8	3091.64	478.333	1.2	28	92	30.6667	2.36667	8.29167	90	4	77.24	114.16	48.16	2
1340	1	38	0	10	-3.32193	0	1	1	1	1	31.6735	15	66	42	39	6	10.7	229	19	1.1	254	2.9	2846.71	597	1.7	24	116	29	3.4	8.93333	91	6	105.96	108.143	53.6786	2
1341	0	17	0	9	-3.16993	0	1	1	1	0	32.7206	14	62	35	26	8	8.1	202	36.5	2.6	241	3.1	2601.79	518.167	1.3	23.5	110	30	1.8	9.575	131	3	76.7391	112.304	38.8261	5
1342	0	8	0	12	-3.58496	0	1	1	1	1	33.7677	15	52	45	32	8	10.8	167	9	7.3	594	3.3	2356.86	439.333	2.1	23	104	31	0.2	10.2167	383	10	56.7826	130.391	63.7391	7
1343	0	4	0	14	-3.80735	0	1	1	1	0	34.8148	14	77	44	31	7	10	144	7.8	5.9	145	3.35	2111.93	360.5	7.7	31	95	19	0.55	10.8583	174	6.5	50.6154	121.96	53.24	2
1344	1	4	0	18	-4.16993	0	1	0	1	0	42.9688	15	40	31	31	4	14.3	134	6.1	0.8	130	3.4	1867	281.667	1.4	55	112	76	0.9	11.5	125	3	113.217	98.1429	60.1905	2
1345	0	44	0	12	-3.58496	1	0	0	1	0	23.2614	10	60	37	30	7	9.5	344	12.3	10.8	73	3.53333	1851.92	202.833	1.3	48.25	78	9	0.3	12.1417	42	2	87.1304	145.13	81.7826	2
1346	1	8	0	14	-3.80735	0	1	0	1	0	27.2911	15	29	22	22	4	11	128	14.8	0.9	95	3.66667	1836.85	124	1.5	41.5	80	15	0.566667	12.7833	46.5	2	72.6923	104	65.1707	3
1347	1	17	0	10	-3.32193	0	1	0	1	0	24.6482	15	43	30	37	2	12.6	241	16.8	0.8	130	3.8	1821.77	298	1.1	34.75	82	21	0.833333	13.425	51	2	125.214	135.231	83.1538	4
1348	0	20	0	12	-3.58496	1	0	0	1	1	28.846	15	48	51	35	6	13.7	214	21.9	0.9	208	3.93333	1806.69	249	1.4	28	84	27	1.1	14.0667	58.7	2	85.9231	97.7692	60.4231	4
1349	1	11	0	14	-3.80735	0	1	1	1	1	27.6584	14	56	47	43	9	9.7	545	13.6	1.2	211	4.06667	1791.62	200	1.7	22.5	69	32.5	0.65	14.7083	66.4	2	128.794	101.275	53.625	5
1350	1	9	0	12	-3.58496	0	1	1	1	1	26.4708	15	53	37	32	10	9.1	204	10.5	1.8	165	4.2	1776.54	151	1.9	17	54	38	0.2	15.35	74.1	2	116.759	132.154	80.3462	2
1351	1	13	0	12	-3.58496	0	0	0	1	0	25.2831	14	57	42	40	4	13.5	262	14.2	0.5	117	3.88333	1761.46	537	10.4	29	40	26	0.2	15.9917	81.8	2	93.6857	99.6552	61.1034	2
1352	1	43	0	14	-3.80735	0	1	0	1	1	24.0955	14	40	32	43	4	12.4	307	6.9	0.8	106	3.56667	1746.38	450.6	1.1	22.6667	50.3333	27.6667	0.366667	16.6333	89.5	2	82.225	171.545	79.4773	2
1353	1	5	0	15	-3.90689	0	1	0	1	0	16.609	15	48	49	43	7	8.7	301	42.8	1.1	165	3.25	1731.31	364.2	1.5	16.3333	60.6667	29.3333	0.533333	17.275	97.2	6.625	72.4828	117.724	37	4
1354	0	12	0	11	-3.45943	0	0	0	1	0	23.4156	13	64	59	51	8	12.1	281	26.1	1.8	151	2.93333	1716.23	277.8	1.3	10	71	31	0.7	17.9167	104.9	11.25	103.645	100.939	48	3
1355	0	35	0	13	-3.70044	0	1	0	1	1	27.9115	14	39	27	31	6	9.2	158	18	0.9	196	2.61667	1701.15	191.4	1.3	32.5	94	80.5	16.55	18.5583	112.6	15.875	96.6429	141.44	62.84	3
1356	0	5	0	14	-3.80735	0	0	0	0	0	32.4074	14	86	75	37	8	12.5	97	32.7	3.9	288	2.3	1686.08	105	3.4	55	117	130	32.4	19.2	120.3	20.5	73.8	99.9394	59.9697	5
1357	0	9	1	11	-3.45943	0	0	0	1	1	31.7037	7	51	37	32	6	13.5	174	7.9	1	108	4	1671	191	1.3	18	89	21	0.5	18.1722	128	25.125	69.9615	124.84	83.24	2
1358	1	4	1	12	-3.58496	0	1	1	0	1	34.3259	10	62	59	40	9	11.7	323	6.7	1.6	167	3.75	1655.92	277	1.1	14	82	20	0.55	17.1444	267.667	29.75	96.6333	111.533	60.05	2
1359	1	20	0	14	-3.80735	0	1	0	1	1	36.948	15	64	43	39	9	8.7	261	8.3	1	130	3.5	1640.85	363	1.1	10	75	19	0.6	16.1167	407.333	34.375	92.45	105.75	53.9	3
1360	1	10	1	11	-3.45943	0	1	0	0	1	39.5702	15	36	51	37	7	11.2	264	16.9	2	160	3.2	1625.77	392.5	1.4	29	83	98	0.7	15.0889	547	39	74.4231	103.018	43.4464	6
1361	1	5	1	10	-3.32193	0	1	1	1	1	42.1924	15	93	60	40	5	11.6	437	30.4	3.2	280	2.9	1610.69	422	4	77	157	132	0.4	14.0611	919	130	93.6087	103.36	60.44	3
1362	1	6	1	9	-3.16993	0	0	1	1	1	36.7041	3	140	90	55	11	8.9	75	7.8	5.1	131	3.1	1595.62	403	3	31	125	54	1.3	13.0333	79	76.5	69.3571	107	51.3281	9
1363	1	10	0	12	-3.58496	0	1	1	1	1	31.2158	15	64	53	42	8	11.1	141	13.8	2.1	142	2.8	1580.54	386.333	1.2	19	93	35	0.4	12.0056	139	23	96	106.162	51.9412	9
1364	0	32	1	11	-3.45943	0	1	0	1	0	25.7276	3	107	78	50	7	10	110	9.8	2.5	135	3.25	1565.46	369.667	1.2	25	100	30	0.3	10.9778	130.333	24.8	84.3529	124.794	41.8529	4
1365	1	38	0	15	-3.90689	0	1	0	0	0	30.019	14	25	38	26	10	8.5	592	7.6	0.7	128	3.7	1550.38	353	1.1	31	107	25	0.2	9.95	121.667	26.6	67.875	130.444	66.6667	2
1366	1	6	0	15	-3.90689	0	1	1	0	0	34.3105	14	24	24	32	8	13	245	8.3	0.7	122	3.25	1535.31	336.333	1.1	27	111.333	33.6667	0.566667	8.92222	113	28.4	85.6765	145.667	62.0909	2
1367	1	7	0	12	-3.58496	0	1	0	0	0	38.602	14	36	41	39	3	10.8	331	12.9	1.4	100	2.8	1520.23	319.667	1.3	23	115.667	42.3333	0.933333	7.89444	857	30.2	72.4815	132.808	71.1154	2
1368	0	6	1	11	-3.45943	0	1	0	1	1	30.2992	15	35	47	40	5	11.1	182	17.6	1	195	3.3	1505.15	303	2.3	19	120	51	1.3	6.86667	1601	32	72.3947	90.6327	58.3673	12
1369	0	22	0	13	-3.70044	0	1	0	1	1	28.1165	13	48	30	30	6	9.7	269	7.7	0.8	120	3.16667	1490.08	250	1.2	23.3333	109	40.6667	1.06667	5.83889	1085.33	22	117.512	138.444	62.7222	2
1370	0	6	0	15	-3.90689	0	1	0	0	0	25.9339	15	41	25	24	3	9.8	136	12.5	1.2	145	3.03333	1475	197	1.4	27.6667	98	30.3333	0.833333	4.81111	569.667	12	79	112.5	49.2083	3
1371	0	39	0	15	-3.90689	0	1	1	1	1	22.7161	13	23	29	27	12	14.5	170	6.7	1	143	2.9	1459.92	226	1.5	32	87	20	0.6	3.78333	54	2	88.7143	136.188	87.5625	2
1372	1	7	0	15	-3.90689	0	0	0	0	0	19.4983	15	22	45	33	4	13.8	129	12.2	0.5	181	2.9	1444.85	255	1.2	30	67	33.5	2.65	2.75556	48.6667	10.75	89.04	109.08	64.72	3
1373	0	16	0	10	-3.32193	0	0	0	0	1	25.124	15	46	52	41	7	11.7	106	6.1	1.4	131	2.9	1429.77	284	3.7	28	47	47	4.7	1.72778	43.3333	19.5	86.6897	103.259	47.5926	6
1374	0	7	0	16	-4	0	1	1	0	0	28.3337	14	46	23	31	5	10.7	435	18.4	0.8	280	2.9	1414.69	258	1.3	224	67	218	3.3	0.7	38	28.25	87.1667	154.833	61.2333	3
1375	1	12	0	15	-3.90689	0	1	1	0	1	37.0242	15	37	48	40	9	8.7	148	21.2	1.6	197	2.9	1399.62	353	1.7	13	38	61	0.9	0.745455	547	37	90.72	121.28	48.04	6
1376	0	4	1	10	-3.32193	0	1	0	1	0	25.6327	15	61	53	52	4	10.6	306	14.2	2.5	404	2.9	1384.54	292	5.6	108	68	173	2.5	0.790909	1242	31	92.1304	104.407	60.5556	8
1377	1	12	1	14	-3.80735	0	1	1	0	1	33.5938	9	59	53	45	9	10.8	178	18.1	1.3	302	3.4	1369.46	231	2.4	18	51	26	1.2	0.836364	86	6	101.118	101.946	60.2973	4
1378	0	5	0	13	-3.70044	0	1	1	0	0	29.5241	14	42	44	28	11	10.1	170	11.3	1.9	201	3.9	1354.38	184.5	1.5	23	121	42	0.8	0.881818	96	8	74.2308	127.923	65.3462	2
1379	1	6	0	10	-3.32193	0	1	0	1	0	25.4545	15	19	39	32	5	13	175	10.6	0.8	132	4.4	1339.31	138	1.6	23.5	131	87	0.6	0.927273	106	10	79.7931	108.8	56.9667	2
1380	1	37	0	13	-3.70044	0	1	0	0	1	20.1631	15	25	36	33	5	12.5	435	11	0.8	131	4.9	1324.23	149	1.2	24	141	132	0.4	0.972727	116	12	78.1429	113.552	68.8276	3
1381	1	9	0	11	-3.45943	0	1	0	1	0	23.0599	6	108	79	54	6	10.7	160	14.7	4	278	4.06667	1309.15	160	1.7	7	94	16	0.4	1.01818	126	9	71.4167	86.4583	48.7083	4
1382	0	6	0	14	-3.80735	0	1	0	1	0	25.9568	3	78	52	29	5	10	179	16.9	1.3	145	3.23333	1294.08	259	1.6	148.5	90.5	136.5	1.25	1.06364	136	6	80.52	111.111	54.4074	5
1383	1	9	0	12	-3.58496	0	1	0	1	1	24.4646	15	63	40	38	3	15.6	158	18.3	1.4	217	2.4	1279	184	4.8	290	87	257	2.1	1.10909	146	3	94.5769	114.963	69.5556	4
1384	1	33	0	11	-3.45943	0	1	0	1	0	31.4623	8	76	66	34	5	14.6	202	20.1	1.9	129	3.6	1263.92	208.5	8.2	9	50	18	0.6	1.15455	71	10	90.5417	108.864	72.4091	3
1385	1	7	1	13	-3.70044	1	1	0	0	0	38.4599	13	77	48	47	10	11.2	171	33.5	2	147	3.55	1248.85	233	2.3	14	109	34	2.5	1.2	157	17	83.7714	112.982	49.0179	6
1386	0	62	0	12	-3.58496	0	1	0	0	1	30.0617	14	51	41	38	5	7.4	130	222.9	1.6	149	3.5	1233.77	230	2.6	142	325	155	1.1	1.168	97	2	101.37	135.037	65.3333	4
1387	0	6	1	13	-3.70044	1	1	0	0	0	28.4735	15	31	33	30	7	12.8	160	13.4	1.1	119	3.325	1218.69	242.286	1.2	131	326.5	132.25	0.975	1.136	90.625	1.875	82.3	172.5	77	3
1388	1	4	0	18	-4.16993	0	1	0	1	0	31.1899	15	39	35	34	4	13.7	227	6.9	0.7	112	3.15	1203.62	254.571	1.7	120	328	109.5	0.85	1.104	84.25	1.75	87.76	141.32	87.32	3
1389	1	8	0	13	-3.70044	0	1	1	0	0	33.9062	3	92	63	46	5	11.1	137	7.8	1	78	2.975	1188.54	266.857	1.3	109	329.5	86.75	0.725	1.072	77.875	1.625	86.875	121.231	54.0385	9
1390	1	8	0	12	-3.58496	0	1	1	0	0	27.5885	15	67	44	43	5	10.9	443	17.2	2.2	228	2.8	1173.46	279.143	1.9	98	331	64	0.6	1.04	71.5	1.5	91.3947	111.303	44.6711	6
1391	1	15	0	12	-3.58496	0	1	1	0	0	30.7878	15	48	39	30	4	10	413	6.2	1	118	3.13333	1158.38	291.429	1.5	104	193.5	172.5	1.2	1.008	65.125	1.375	50.8889	120.852	48.8148	2
1392	0	31	1	11	-3.45943	0	1	0	1	0	26.4668	14	84	69	55	7	10.8	230	23.7	4.1	120	3.46667	1143.31	303.714	5.1	110	56	281	1.8	0.976	58.75	1.25	96.5417	118.843	55.4694	3
1393	0	15	0	14	-3.80735	0	1	0	1	1	28.9222	9	40	33	28	9	14.7	162	9.4	0.9	106	3.8	1128.23	316	1.3	23	107	58	1.1	0.944	52.375	1.125	68.7	130.333	67.6923	2
1394	1	13	0	15	-3.90689	1	1	0	0	0	31.3776	15	28	31	47	7	8.5	176	10.4	0.7	159	3.1	1113.15	337	1.1	8	54	13	0.4	0.912	46	1	92.8158	125.778	54.1944	2
1395	0	11	0	11	-3.45943	0	1	1	0	0	33.7007	14	35	27	35	7	10.1	172	7.5	1.2	477	3.3	1098.08	342.2	1.2	8	65.1667	12.1667	0.466667	0.88	43	3	72.1667	122.682	62.9091	2
1396	0	4	1	10	-3.32193	0	1	1	0	1	36.0238	7	80	62	46	9	10.1	123	7.7	1.7	232	3.36	1083	347.4	1.16667	8	76.3333	11.3333	0.533333	0.848	88	10	64.4167	102.304	42.5652	2
1397	1	8	0	15	-3.90689	0	0	0	1	1	38.3469	14	40	29	30	4	11.5	245	10.4	0.6	101	3.42	1067.92	352.6	1.13333	8	87.5	10.5	0.6	0.816	75.5	7	96.2083	122.889	65.8889	2
1398	0	6	0	16	-4	0	1	1	1	0	40.67	14	60	43	32	10	10.2	221	13.9	2.2	365	3.48	1052.85	357.8	1.1	8	98.6667	9.66667	0.666667	0.784	63	4	55.3333	121.48	52.08	3
1399	1	11	0	18	-4.16993	0	1	0	0	0	42.9931	13	33	28	30	3	11.7	272	10.9	0.7	177	3.54	1037.77	363	1.2	8	109.833	8.83333	0.733333	0.752	516.667	5.33333	90.4545	137.13	58	2
1400	1	17	1	15	-3.90689	1	0	1	1	0	45.3162	14	38	33	30	9	10.4	210	9.1	1	172	3.6	1022.69	368.2	1.3	8	121	8	0.8	0.72	970.333	6.66667	89.037	117.5	72.625	2
1401	0	9	0	12	-3.58496	0	1	0	1	1	22.0522	15	84	61	48	4	9.2	218	16.3	2.4	151	3.375	1007.62	373.4	1.6	51	36	122	1.1	0.688	1424	8	88.75	108.667	45.6667	6
1402	1	9	0	9	-3.16993	0	0	0	1	1	31.5963	15	54	45	37	6	10	257	16.1	1.9	202	3.15	992.538	378.6	1.2	17	68	27	0.4	0.656	815.5	8.5	78.7647	123.068	38.7162	3
1403	1	18	0	13	-3.70044	0	1	0	1	1	30.3866	14	61	38	34	4	8.4	506	26	1.7	245	2.925	977.462	383.8	3.4	6	119	31	0.5	0.624	207	9	78.6364	105.667	52.6111	2
1404	0	20	0	13	-3.70044	0	0	0	0	0	15.917	14	65	59	43	6	7.9	320	49.3	5.9	133	2.7	962.385	389	1.2	7	170	15	0.6	0.592	167.25	7	100.686	102.367	57.7667	2
1405	0	7	0	10	-3.32193	0	1	0	0	0	30.0783	15	15	34	26	5	11.1	184	13.6	0.8	131.5	2.76667	947.308	52.5	3.8	9.66667	145.333	17.3333	0.7	0.56	127.5	5	82.4194	114.03	67.5152	4
1406	1	29	0	13	-3.70044	0	0	0	1	1	25.1532	15	22	31	28	3	13.7	183	11.8	0.8	130	2.83333	932.231	126.667	1.1	12.3333	120.667	19.6667	0.8	0.528	87.75	3	81.6364	106.4	65.12	2
1407	0	23	0	10	-3.32193	1	1	0	1	1	35.083	15	57	49	43	4	12.5	255	11.3	1.4	116	2.9	917.154	200.833	1.2	15	96	22	0.9	0.496	48	1	84.16	96.75	60.1875	4
1408	1	2	1	13	-3.70044	0	1	0	0	1	29.3848	6	108	67	44	5	15.3	193	16.1	2.7	217	2.6	902.077	275	10.2	22	68	48	0.7	0.464	69	6	85.2812	111.786	79.4286	5
1409	1	14	0	16	-4	0	0	0	0	0	28.6318	13	27	32	23	3	14.2	252	13.1	0.9	223	2.6	887	410	1.1	25	157.5	46.5	0.8	0.432	64.5	5.2	72.5714	114.37	58.7037	2
1410	0	9	1	12	-3.58496	0	1	1	0	0	39.177	14	40	35	24	9	8.4	120	2.4	1.3	108	2.6	871.923	545	1.9	28	247	45	0.9	0.4	60	4.4	88.9688	107.935	61.9677	4
1411	0	8	0	15	-3.90689	0	1	1	1	0	33.6266	15	36	36	32	6	12.2	165	20.5	1.1	142	3.25	856.846	515	1.2	25	150	32.5	0.75	0.821429	55.5	3.6	76.7442	114.186	47.4651	6
1412	0	11	0	14	-3.80735	0	1	1	0	0	24.7992	15	32	31	25	6	11.5	242	6.5	1.2	116	3.9	841.769	485	1.1	22	53	20	0.6	1.24286	51	2.8	74.5806	117.047	67.5938	2
1413	0	3	0	15	-3.90689	0	1	1	1	1	24.0431	14	68	57	31	11	8.6	104	0.7	2	238	3.06667	826.692	455	1.55	20.6667	95	44.6667	0.866667	1.66429	46.5	2	82.2381	117.286	56.381	4
1414	0	15	0	11	-3.45943	0	1	0	1	0	23.2869	15	24	39	32	4	10.4	143	24.3	1.1	133	2.23333	811.615	121	2	19.3333	137	69.3333	1.13333	2.08571	42	2	75.3333	108.721	63.2093	5
1415	0	7	1	12	-3.58496	0	1	1	1	1	38.1896	15	72	67	40	13	8.1	521	33.3	2	147	1.4	796.538	137.333	1.6	18	179	94	1.4	2.50714	37.5	2	96.4615	98.5385	54.0769	5
1416	1	22	0	12	-3.58496	0	0	0	0	1	32.6703	15	21	35	26	9	8	137	6.6	0.5	86	2.8	781.462	153.667	1.2	29	56	40	0.3	2.92857	33	2	72.1034	141.179	70.8214	2
1417	0	4	0	15	-3.90689	0	0	1	0	0	27.151	14	18	33	34	3	13.4	156	18.9	0.9	143	2.75	766.385	170	1.6	41	72.5	70.5	0.85	3.35	28.5	2	84.84	104.038	63.3077	2
1418	0	50	1	14	-3.80735	0	1	1	0	0	26.8568	13	28	33	43	7	12.2	441	17.3	1	162	2.7	751.308	208.5	1.2	53	89	101	1.4	3.77143	24	2	100.238	137.571	73.4762	2
1419	1	8	0	10	-3.32193	0	1	1	0	0	26.5625	15	58	65	45	9	9	188	21.1	1.8	294	2.5	736.231	247	1.2	40	73	110	0.2	4.19286	1348	2	94.24	117.583	56.4583	5
1420	0	13	0	16	-4	1	1	0	0	1	29.1277	14	37	39	27	11	15.6	163	21.1	1.1	173	2.75	721.154	388.5	1.7	24.5	82	62	0.45	4.61429	1114.4	2	99.0833	136.864	92.2273	2
1421	1	8	0	12	-3.58496	0	1	0	0	1	31.6929	14	53	40	47	2	8.2	196	7	0.9	127	3	706.077	530	1.5	9	91	14	0.7	5.03571	880.8	2	96.9615	110.885	62.6923	2
1422	1	11	0	11	-3.45943	0	1	0	0	1	36.5234	15	53	49	47	3	10.1	185	10.3	1.1	184	3.45	691	497	1.7	15	94	26	0.8	5.45714	647.2	2	91.3913	116.5	60.2727	4
1423	1	15	0	11	-3.45943	0	1	0	0	1	32.4769	15	37	30	36	3	11.8	236	21	1.7	158	3.9	675.923	464	1.7	28	85	53	1.7	5.87857	413.6	2	92.1053	105.411	52.6964	2
1424	0	19	0	11	-3.45943	0	1	1	0	1	31.2771	15	89	68	37	3	15.4	97	14.8	2.4	407	2.4	660.846	469	2	586	318	472	8.6	6.3	180	2	113.9	95.7969	63.0938	7
1425	0	163	0	12	-3.58496	0	1	1	0	1	29.5437	3	134	101	50	11	12.1	155	33	3.6	285	2.6	645.769	186	2.4	833	102	3067	12.6	9	250.833	32	91.9375	113.583	64.1042	12
1426	1	3	1	10	-3.32193	0	1	0	1	0	27.8104	9	95	64	44	11	10.9	553	11.8	0.7	106	2.2	630.692	195.75	6.4	21	126	46	0.9	8.89359	321.667	18	117.273	111.944	53.6944	4
1427	1	13	1	14	-3.80735	0	1	0	0	1	26.0771	13	51	31	38	3	9.6	299	12.2	1.1	139	2.6	615.615	205.5	1.1	56	62	41	0.2	8.78718	392.5	4	104.704	141.885	70.1923	2
1428	1	3	1	12	-3.58496	0	1	0	1	0	28.9536	8	71	56	30	7	11.3	217	6.8	3.6	116	3	600.538	215.25	2.4	34	211	77	0.8	8.68077	463.333	50	88.5185	97.7407	61.1852	4
1429	0	11	1	11	-3.45943	0	1	1	1	1	31.83	15	45	42	41	8	10.7	171	15.9	1.9	109	2.9	585.462	225	1.6	29.5	137	57	0.55	8.57436	534.167	37.5	85.1935	113.452	50.5484	7
1430	1	22	0	10	-3.32193	0	1	0	0	1	29.8	15	55	47	41	4	15.5	239	22.4	0.8	236	2.8	570.385	252	1.3	25	63	37	0.3	8.46795	605	25	89.3696	102.304	57	2
1431	0	6	0	13	-3.70044	1	1	1	1	0	37.9464	13	52	35	35	10	10.2	251	18.4	2.9	928	3.4	555.308	466	1	47	129	63	0.5	8.36154	167	19	65.96	122.174	41.125	7
1432	0	3	1	18	-4.16993	0	1	0	1	0	27.8002	14	60	43	42	6	12.8	229	15.6	1.4	216	3.9	540.231	466.5	1.3	16	93	30	1.1	8.25513	287	24	86.9583	122.81	55.2381	2
1433	0	17	0	12	-3.58496	0	1	0	1	0	30.3899	15	31	36	40	4	8.5	574	12.7	0.8	190	2.6	525.154	467	1.4	56	182	32	0.7	8.14872	449.5	21.5	112.917	109.917	73.875	3
1434	0	51	0	13	-3.70044	0	1	0	1	1	32.9796	3	90	85	45	5	14.3	305	16.4	0.7	200	2.9	510.077	467.5	3.4	28	75	39	2	8.04231	612	19	60	109.474	72.35	6
1435	0	11	0	12	-3.58496	1	1	1	1	0	19.6629	6	95	75	62	4	14	220	10.5	1.6	158	2.8	495	468	2.7	233	83	354	1.2	7.9359	216	14	102.76	106.643	59.2143	3
1436	0	33	0	10	-3.32193	1	1	0	1	1	18.5583	15	45	35	39	4	12.65	239.5	12.15	2.4	209	3.1	546.612	468.5	2	308.5	75.5	348	0.85	7.82949	981.5	33	115.542	111.464	68.3214	4
1437	0	12	0	12	-3.58496	0	1	1	1	1	26.9394	14	52	58	43	9	11.3	259	13.8	3.2	260	3.4	598.223	469	1.3	384	68	342	0.5	7.72308	1747	52	94.1154	111.804	46.2857	6
1438	0	27	0	10	-3.32193	0	1	1	1	0	40.8133	15	49	41	40	11	10.9	252	14	2.8	241	3.45	649.835	469.5	1.2	226.5	80.5	228.5	0.7	7.61667	944	30.5	89.2692	130.167	66.4	5
1439	0	9	1	15	-3.90689	0	1	1	1	0	35.7851	14	70	42	33	6	12.7	128	18.7	1.8	521	3.5	701.447	470	5.9	69	93	115	0.9	7.51026	141	9	107.852	95.8854	57.0312	6
1440	0	4	0	15	-3.90689	0	1	0	1	0	35.1095	14	57	39	41	4	17.3	147	7.6	1.9	106	3.3	753.058	470.5	1.3	48.5	68	76	1.05	7.40385	655	6	84.0741	98.44	54.6	2
1441	0	10	1	15	-3.90689	0	1	0	1	1	34.4338	15	62	34	24	8	13.1	128	18	2.9	132	3.1	804.67	471	6.2	28	43	37	1.2	7.29744	374.5	3	70.5	106.038	61.7692	4
1442	0	6	0	14	-3.80735	0	0	1	1	1	29.8704	14	52	38	32	3	10.7	93	4.7	3.7	131	2.9	856.282	529	1.1	34	88	25	0.5	7.19103	94	6	84.1739	111.458	62.5833	3
1443	0	3	0	11	-3.45943	0	1	1	1	1	25.307	15	50	51	45	8	9.8	247	12.2	1.5	114	2.6	907.893	456	1.8	58.5	489	138	1.5	7.08462	304	6	88.92	110.92	69.8	6
1444	0	6	1	15	-3.90689	1	1	1	1	0	22.1927	15	63	42	29	13	13.8	130	8.7	6.1	190	2.3	959.505	383	6.9	83	890	251	2.5	6.97821	514	6	75.68	126.2	71.28	6
1445	0	39	1	12	-3.58496	0	0	1	0	1	19.0785	15	52	49	29	7	9.2	221	15.5	6.5	117	2.7	1011.12	310	1.6	137	279	365	40.7	6.87179	315.5	7.6	76.8077	115.286	57.4286	8
1446	1	9	0	14	-3.80735	0	1	0	0	0	21.4848	15	25	36	34	8	8.8	117	8.9	0.7	147	2.775	1062.73	335	1.2	73.5	177.5	188.5	20.55	6.76538	117	9.2	72.3182	154.182	55.6364	2
1447	0	15	0	17	-4.08746	1	1	0	0	0	23.8912	14	32	27	31	6	15	241	10.3	0.8	103	2.85	1114.34	360	1.1	10	76	12	0.4	6.65897	56	10.8	71.5185	132.63	83.2222	2
1448	0	22	0	13	-3.70044	0	1	1	1	0	26.2976	12	49	43	39	13	9.9	309	19.2	1.6	163	2.925	1165.95	385	1.5	8.5	134.5	18	0.9	6.55256	53	12.4	78.4062	152.576	45.0909	2
1449	1	8	0	14	-3.80735	0	1	1	1	0	29.0062	15	34	36	28	9	9.7	170	19.9	5	241	3	1217.56	380	1.2	7	193	24	1.4	6.44615	618	14	88.64	95.36	58.8	3
1450	0	13	0	13	-3.70044	1	1	0	0	1	31.7147	14	56	54	32	13	7.8	256	5.9	1.7	159	3.26667	1269.17	246	1.4	10	102	13	0.5	6.33974	541.667	15	61.88	98.36	50.96	2
1451	1	8	0	12	-3.58496	0	1	0	1	0	34.4233	15	46	49	34	7	13	145	19.7	0.5	108	3.53333	1320.79	112	1.6	21	92	19	1.55	6.23333	465.333	16	88.9636	99.1404	59.8246	3
1452	0	4	0	14	-3.80735	1	1	0	0	1	32.1597	15	28	34	19	5	16.6	227	18.9	1.3	137	3.8	1372.4	382	1.1	32	82	25	2.6	6.12692	389	17	70.3667	107.759	72.1034	3
1453	0	21	1	14	-3.80735	0	0	0	0	1	29.8962	15	30	25	33	3	13.4	280	7.3	0.9	85	3.95	1424.01	356	1.3	25	75	24	1.9	6.02051	312.667	18	65.875	138.48	67.24	3
1454	0	32	0	13	-3.70044	0	1	1	1	1	23.4906	15	37	32	31	4	12.9	183	9.7	0.9	310	4.1	1475.62	330	1.3	18	68	23	1.2	5.9141	236.333	19	78.7917	108.414	61.7586	2
1455	1	10	0	11	-3.45943	1	1	1	0	0	28.2073	7	52	58	56	7	12.8	240	9	0.8	251	2.9	1527.23	315.75	1.2	20	74	17	0.6	5.80769	160	20	89.4815	133.741	59.1111	2
1456	1	6	0	17	-4.08746	0	1	1	0	0	32.924	15	42	37	21	9	9	217	7.6	2.2	138	3.7	1578.84	301.5	1.1	26	85	25	0.4	5.70128	161.4	2	70.4	111.964	54.1429	3
1457	1	8	0	13	-3.70044	0	0	1	0	1	36.8475	10	73	53	46	10	11.2	255	9	2.7	119	3.16667	1630.46	287.25	1.1	27	70.5	26	0.9	5.59487	162.8	3	76.96	119.28	53.14	4
1458	1	6	0	10	-3.32193	0	1	0	1	1	48.6973	15	43	51	39	12	10.7	127	11.9	0.8	165	2.63333	1682.07	273	1.1	28	56	27	1.4	5.48846	164.2	4	86.2917	108.462	56.8077	2
1459	1	8	1	11	-3.45943	0	1	0	0	0	19.0271	10	74	47	37	5	10.1	58	3.1	1.3	94	2.1	1733.68	145	1.36	26	84	65	1.3	5.38205	165.6	5	61.8438	134.567	62.6667	5
1460	0	12	1	11	-3.45943	0	1	0	1	1	27.6165	15	43	41	40	4	14.9	122	6.4	1.2	205	2.9	1785.29	737	1.2	11	54	26	1.4	5.27564	167	2	108.231	116.48	77.6	3
1461	0	14	0	7	-2.80735	0	0	1	1	1	28.0425	15	51	41	46	6	11.1	431	39.9	1.1	251	2.9	1836.9	640.25	1.3	94	75	92	1.3	5.16923	131.5	1.66667	84.0556	123.68	48	4
1462	0	5	0	12	-3.58496	0	0	1	1	1	28.4686	15	58	45	46	5	8.7	137	5.7	1.2	690	2.5	1888.51	543.5	1.2	9	45	52	0.6	5.06282	96	1.33333	103.958	104.167	50.625	2
1463	0	15	0	10	-3.32193	0	1	1	1	1	29.8373	15	57	41	45	7	9.9	300	11.5	1.3	333	2.8	1940.13	446.75	1.4	16	98	20	0.4	4.95641	60.5	1	108.593	112.08	55	2
1464	0	88	1	6	-2.58496	0	0	0	0	1	29.0901	15	81	75	49	4	10.1	78	6.5	6.2	149	2.33333	1991.74	350	1.6	15	145	24	2.2	4.85	25	3	90.0392	120.42	67.28	10
1465	0	10	1	12	-3.58496	0	1	0	1	1	28.3429	15	77	77	45	7	12.7	29	57.4	1.9	149	1.86667	2043.35	693	1.5	21	90	77	0.5	4.74359	88.5	2.5	127.429	100.8	59.4857	3
1466	1	21	0	10	-3.32193	0	0	1	1	1	28.9581	15	103	68	51	5	11.6	300	20	2.5	343	1.4	2094.96	617.333	1.5	47	91	156	1.7	4.63718	152	2	105.4	111.622	56.5541	7
1467	0	8	0	14	-3.80735	0	0	0	0	0	29.5733	8	30	42	28	4	10	68	4.5	1	78	3.2	2146.57	541.667	1.3	59	163	48	0.4	4.53077	113	2	84.5217	106.391	53.5217	5
1468	1	39	0	12	-3.58496	0	0	0	0	0	30.3288	15	17	25	28	5	13	182	15.2	0.7	137	3.3	2198.18	466	1.1	10	70	17	1	4.42436	74	2	58.5	115.583	65.3333	3
1469	1	2	1	11	-3.45943	0	1	0	0	1	29.8805	15	78	57	48	8	7	242	11.9	4.8	514	3.4	2249.8	401	1.6	82	108	177	0.6	4.31795	402	43	80	133.609	50.3478	4
1470	1	5	0	14	-3.80735	0	1	0	1	0	29.4321	15	39	44	46	6	14.5	381	14.7	1.1	126	3.5	2301.41	336	1.1	338	423	433	3.4	4.21154	706.333	40.5	113.72	115.417	85.2917	2
1471	0	9	0	12	-3.58496	0	0	0	0	0	23.7664	13	50	36	34	8	12.1	163	5.2	0.6	149	3.25	2353.02	271	1.3	179.5	242.5	229.5	1.8	4.10513	1010.67	38	87.4444	138.13	66.2222	2
1472	1	12	0	12	-3.58496	0	1	1	0	0	30.1769	3	96	69	31	11	10.5	201	10	2.1	147	3	2404.63	206	1.3	21	62	26	0.2	3.99872	1315	35.5	78.5806	120.242	51.7273	8
1473	1	10	0	14	-3.80735	0	0	0	1	0	33.7149	3	73	60	37	5	11.7	197	16	0.8	118	2.75	2456.24	205.7	1.3	19	63	24.5	2.9	3.89231	1619.33	33	82.0714	108	60.8448	6
1474	1	13	0	12	-3.58496	0	0	0	0	1	26.3465	15	72	53	43	7	8.1	71	18.2	2	170	2.5	2507.85	205.4	2.2	17	64	23	5.6	3.7859	1923.67	30.5	79.88	115.696	44.0435	6
1475	0	7	0	12	-3.58496	0	0	0	1	0	27.8534	7	62	52	43	5	13.3	281	7.7	1.3	203	3.3	2559.47	205.1	6.1	20.5	73	22.5	2.9	3.67949	2228	28	98.6071	116.04	73.2	4
1476	1	10	0	15	-3.90689	0	1	0	0	0	29.3604	13	28	30	35	5	12	266	6.7	0.6	107	4.1	2611.08	204.8	1.1	24	82	22	0.2	3.57308	199	2	95.2632	143.308	75.3846	2
1477	0	19	0	10	-3.32193	0	1	1	0	1	30.8673	15	91	60	42	9	10.7	164	19.2	80	1225	3.3	2662.69	204.5	1.2	212	110	240	0.4	3.46667	176.667	42	89.1923	106.654	57.7692	5
1478	0	3	1	12	-3.58496	0	0	0	1	1	25.3125	15	72	61	46	6	9.4	227	20.7	2.7	253	2.3	2714.3	204.2	1.4	51	84	32	0.2	3.36026	154.333	4	49.5161	110.567	58.8	2
1479	0	5	0	14	-3.80735	0	0	0	0	0	30.2688	14	55	38	24	6	7.6	181	9.8	3.3	173	3.7	2765.91	203.9	1.8	7	116	16	2.2	3.25385	132	11	69.8125	110.913	55.9565	2
1480	0	4	1	9	-3.16993	0	0	0	1	1	35.2252	15	36	28	41	8	16.1	140	15	1.1	124	3.05	2817.52	203.6	1.4	78	55	119	1.1	3.14744	544	26	70.4167	102.625	59.4167	2
1481	0	8	1	12	-3.58496	0	1	0	1	0	25.7959	14	70	44	38	3	9	312	35	1.5	113	2.4	2869.14	203.3	1	7	426	32	0.3	3.04103	314.5	16.5	101.543	101.662	53.9265	5
1482	0	10	0	15	-3.90689	0	1	1	0	0	38.5201	14	37	32	38	12	11	117	8.5	1.3	127	2.83333	2920.75	203	1.3	16.3333	298.667	33	0.333333	2.93462	85	7	60.1053	129.105	33.6842	5
1483	1	18	0	12	-3.58496	0	1	0	1	0	26.2994	15	32	44	37	7	9.7	109	12.5	1.3	123	3.26667	2972.36	279	1.5	25.6667	171.333	34	0.366667	2.82821	178	6.5	82.5455	104.806	57.1667	2
1484	1	42	1	14	-3.80735	0	1	0	1	1	27.7649	15	38	34	36	5	12.5	271	11.7	1.7	213	3.7	3023.97	456	1.7	35	44	35	0.4	2.72179	271	6	75.8077	121.28	66.88	2
1485	0	8	0	13	-3.70044	0	1	0	1	0	29.2304	3	82	81	42	4	13.7	135	12.1	1.4	177	3.75	3075.58	404.5	1.1	30	60	39	1.8	2.61538	466	9	56.8868	120.548	59.6349	11
1486	0	7	0	7	-2.80735	0	1	1	0	0	30.0335	13	42	37	25	7	9	146	16.3	1.5	337	3.8	3127.19	353	1.4	42	77	29	0.9	2.50897	464.667	14.6667	83.7174	139.513	63.359	3
1487	1	22	0	14	-3.80735	0	1	1	0	1	30.8366	13	38	31	28	5	13	188	17.1	1.4	304	3.6	3178.81	301.5	1.1	29	92.3333	39.5	0.6	2.40256	463.333	20.3333	81.1	149.645	65.129	2
1488	1	38	0	12	-3.58496	1	1	0	1	0	29.7521	15	31	35	34	5	16.8	173	19.6	1	170	3.275	3230.42	250	1.3	16	107.667	50	0.3	2.29615	462	26	83.7778	109.667	56.5556	5
1489	0	15	0	11	-3.45943	0	1	1	0	1	22.5029	15	71	51	36	6	7.9	434	27.1	2.5	431	2.95	3282.03	570	1.2	58	123	114	0.5	2.18974	119	10	84.3214	110.241	45.5517	2
1490	0	7	0	14	-3.80735	0	1	1	0	0	21.3086	15	43	45	39	10	12.6	157	11.9	2	168	2.625	3333.64	286	1.1	60.5	110	99	0.5	2.08333	1318	36	127.4	105.76	58.16	2
1491	0	11	1	10	-3.32193	0	0	0	0	1	20.1143	15	51	48	44	8	7.7	119	8.4	0.9	142	2.3	3385.25	267.5	1.3	63	97	84	0.5	1.97692	666.5	19.5	89.3721	97.3171	57.8537	2
1492	0	31	1	14	-3.80735	0	1	0	1	1	24.0138	15	39	58	36	7	9.1	80	5.3	1.5	121	2.9	3436.86	249	1.5	119	231	357	2	1.87051	15	3	70.7931	105.222	60.4444	3
1493	0	10	0	14	-3.80735	1	1	0	1	1	23.8925	15	56	51	32	8	11.4	168	11.8	2.6	567	2.2	3488.48	230.5	1.8	38	92	77	0.5	1.7641	199	8	72.6786	104.75	57.2857	6
1494	0	2	1	11	-3.45943	1	1	0	0	0	26.7542	15	54	45	40	9	11.7	124	12.8	3.4	104	4	3540.09	212	3.3	92	80	172	0.6	1.65769	1465	133	94.44	93.4	47.84	5
1495	1	36	0	12	-3.58496	0	1	1	1	1	29.6158	15	55	42	33	7	9	186	25.4	1.4	208	3.8375	3591.7	193.5	1.5	213.333	79	273.333	1.33333	1.55128	1309.75	117	75.4	142.889	47.7778	2
1496	1	4	0	14	-3.80735	0	0	0	0	0	40.8154	15	27	33	30	3	10.8	183	15.8	0.8	122	3.675	3643.31	175	1.2	334.667	78	374.667	2.06667	1.44487	1154.5	101	80.963	111.074	58.037	2
1497	0	39	0	16	-4	0	0	0	0	0	32.1763	14	51	36	29	5	10	164	6.4	1.4	158	3.5125	3694.92	225	2	456	77	476	2.8	1.33846	999.25	85	112.294	112.875	71.6806	3
1498	0	9	0	10	-3.32193	0	1	0	1	1	36.5031	15	26	43	35	5	12	149	11.9	1.3	133	3.35	3746.53	275	1.2	235.5	82.5	255.5	1.7	1.23205	844	69	70.3077	112.667	55.3889	7
1499	0	5	0	17	-4.08746	0	0	0	1	0	37.1265	13	28	35	24	6	12.8	216	8.1	0.9	133	3.1875	3798.15	265.727	1.3	15	88	35	0.6	1.12564	688.75	53	79.1538	117.593	56.8148	2
1500	1	10	0	11	-3.45943	0	1	1	0	0	37.75	15	28	23	19	4	10.2	168	11.6	1.1	241	3.025	3849.76	256.455	1.1	20	68	30	0.2	1.01923	533.5	37	80.5926	162.038	78.7308	2
1501	0	42	0	15	-3.90689	0	1	1	0	0	26.396	9	49	40	40	5	16.4	173	15.1	0.9	226	2.8625	3901.37	247.182	1.1	18	64.5	25.5	0.3	0.912821	378.25	21	87.7857	114.857	68.6905	3
1502	0	12	0	13	-3.70044	0	1	1	1	0	36.7593	14	73	39	36	9	8.6	129	4.3	4.4	199	2.7	3952.98	237.909	1.8	16	61	21	0.4	0.80641	223	5	119.173	101.854	53.2292	2
1503	0	7	0	10	-3.32193	0	1	1	0	0	36.1111	14	65	46	27	7	9.3	189	14.2	2.3	176	2.7	4004.59	228.636	1.3	23	81	19	1.3	0.7	43	3	149.237	97.7627	59.1017	3
1504	1	19	0	14	-3.80735	0	1	1	0	0	36.3275	14	25	39	37	9	12.5	246	9.4	0.7	107	3.2	4056.2	219.364	1.1	21	93.5	30.5	1.55	0.755556	36	2.5	94.12	124.136	71.9545	4
1505	0	9	0	14	-3.80735	0	1	0	0	0	26.9978	15	25	23	25	3	14.3	122	5	1.3	127	3.7	4107.82	210.091	1.3	19	106	42	1.8	0.811111	29	2	97.5	102.435	71.2609	5
1506	0	11	0	16	-4	0	1	1	1	0	30.0545	14	56	51	30	10	12.3	222	6.5	2.2	113	3.76	4159.43	200.818	1.3	94	88	54	1.15	0.866667	7077	7	98.8462	111.8	62.3714	3
1507	1	20	1	10	-3.32193	0	1	0	0	0	33.1111	15	62	46	53	6	13.7	230	14.8	0.9	148	3.82	4211.04	191.545	1.3	169	70	66	0.5	0.922222	14125	495	88.5	106.94	62.2619	2
1508	0	21	1	10	-3.32193	0	1	1	0	0	34.5146	15	25	37	33	14	9.2	241	11.8	0.7	116	3.88	4262.65	182.273	1.35	44	275	78	0.8	0.977778	52	331.333	82.087	134.522	58.6522	2
1509	1	10	0	12	-3.58496	0	0	1	1	0	35.918	14	27	38	32	4	12.1	168	17.1	0.7	100	3.94	4314.26	173	1.4	29	165	47.5	0.5	1.03333	51	167.667	84.5806	104.227	49.9394	2
1510	1	4	0	12	-3.58496	1	1	1	0	0	29.5703	8	50	56	32	10	9.8	233	7	1.3	294	4	4365.87	276.667	1.4	14	55	17	0.2	1.08889	50	4	83.2917	162.167	69.7083	2
1511	0	20	0	12	-3.58496	1	1	0	1	1	28.4954	15	48	67	43	8	8.9	38	10.4	1.5	147	2.9	4417.49	380.333	1.4	37	68	71	0.6	1.14444	41	44	99.8627	115.194	53.4796	3
1512	0	7	1	10	-3.32193	0	0	1	0	1	27.4206	14	46	44	38	9	10.2	458	16.2	1.6	166	1.8	4469.1	484	1.4	3	112	12	0.5	1.2	32	23.5	78.75	109.5	58.0769	2
1513	1	3	0	13	-3.70044	0	1	1	1	1	26.3457	9	78	46	40	5	10.4	190	8.8	1.6	283	2.35	4520.71	338.5	1.1	10	85	21.5	0.6	1.25556	84	3	53	141.258	46.6935	4
1514	0	5	0	16	-4	0	1	0	0	0	25.2708	15	53	45	24	6	8.8	43	4.3	1.3	327	2.9	4572.32	193	1.1	17	58	31	0.7	1.31111	93	2.66667	74.6471	98.8125	56.5312	4
1515	0	27	1	15	-3.90689	0	1	0	0	0	24.1959	15	78	46	35	7	10.2	228	17.5	5.5	129	3.6	4623.93	281.25	3.7	221	337	1452	2.5	1.36667	102	2.33333	106.37	105.042	47.75	7
1516	0	16	0	9	-3.16993	0	1	1	0	1	27.4714	15	66	55	32	6	13.2	201	15.5	3.1	1725	4.2	4675.54	369.5	1.1	9	204	9	0.3	1.42222	111	2	96.4255	109.375	65.2232	10
1517	1	8	0	12	-3.58496	0	1	0	1	1	24.3418	9	83	79	43	12	10.3	241	36.5	2.1	171	3.6	4727.16	457.75	1.1	26.5	129.5	37	0.55	1.47778	170	3.5	84.087	116.915	47.5745	2
1518	1	8	0	10	-3.32193	0	1	0	1	0	27.1493	13	74	73	46	9	11.9	295	49.2	3.6	139	3	4778.77	546	6.4	44	55	65	0.8	1.53333	168	5	92.9583	111.88	52.8	4
1519	0	9	0	13	-3.70044	0	1	0	1	0	29.9568	15	38	41	34	2	11.1	117	9.3	1.1	114	3.4	4830.38	203	1.3	50	76	57.5	1.3	1.58889	166	16.3333	60.7381	116.837	64.907	3
1520	1	13	0	12	-3.58496	0	1	0	1	0	61.6267	15	37	34	33	8	12	157	9.5	1.2	123	3.8	4881.99	286.5	2	56	97	50	1.8	1.64444	164	27.6667	55.1667	160.603	65.2759	5
1521	0	4	1	7	-2.80735	0	1	1	1	1	93.2966	15	72	51	51	5	8.4	105	10.5	2.6	144	2.6	4933.6	370	2.1	27	40	72	4.6	1.7	333	39	121	109.308	62.8462	11
1522	1	9	0	12	-3.58496	0	0	0	0	1	58.9731	14	45	38	32	4	12.4	149	6.7	0.9	111	2.6	4985.21	321.25	1.1	12	156	42	0.4	1.68889	69	50.3333	111.892	106.179	68.6786	2
1523	0	22	1	16	-4	0	1	0	0	1	24.6497	10	25	38	34	7	12.8	219	10.1	0.9	125	3.05	5036.83	272.5	1.1	18	89	34	0.8	1.67778	224	61.6667	84.5862	128.074	59.5185	2
1524	0	7	0	17	-4.08746	0	0	0	1	0	25.1852	15	47	37	30	4	9.2	553	15	1.6	125	3.5	5088.44	223.75	1.8	53	181	87	1.5	1.66667	379	73	87.4412	109.435	51.6087	2
1525	0	7	0	12	-3.58496	0	0	0	1	0	24.811	15	24	45	36	4	10.4	204	18.1	0.8	128	3.05	5140.05	175	1.4	10	59	28	1.1	1.65556	217.5	39.5	78.3913	106.5	53.1818	2
1526	1	16	1	10	-3.32193	0	1	1	1	1	26.8734	15	115	72	45	10	9.8	579	20.8	4.2	464	2.6	5191.66	827	1.9	17	121	29	0.5	1.64444	56	6	70.2692	108.63	53.9259	7
1527	0	5	0	13	-3.70044	0	0	0	0	0	28.1315	13	37	50	42	6	11.4	240	18.7	1.4	154	2.9	5243.27	107	1.5	13	38	22	0.3	1.63333	35	8.5	81.6207	129.692	63.6538	2
1528	1	5	1	13	-3.70044	0	1	1	0	0	29.3896	15	77	47	50	7	13.1	483	16.8	1.5	233	2.75	5294.88	356	1.1	36	53	56	0.4	1.62222	238	11	109.179	103.667	46.1667	2
1529	1	19	1	9	-3.16993	0	1	1	1	1	30.6477	3	127	98	64	9	11.2	221	15.7	2.9	127	2.6	5346.5	355.5	5.3	44	117	40	1.5	1.61111	161	14	74.7586	103.667	64.2333	7
1530	0	3	1	11	-3.45943	0	1	0	1	0	28.1694	10	86	62	46	7	10.2	194	23.7	1.8	139	2.53333	5398.11	355	1.7	29	131	139	0.6	1.6	616	154	99.0238	92.675	58.6585	4
1531	0	6	0	11	-3.45943	0	0	0	0	0	25.6912	15	30	42	33	4	13.8	261	21.1	0.9	128	2.46667	5449.72	337	1.5	21	104.5	75	0.4	1.58889	393.5	78.5	78.2	107.056	58.7014	5
1532	0	26	0	13	-3.70044	0	1	1	0	1	27.753	15	49	48	34	4	12.6	374	15.4	1.4	594	2.4	5501.33	854	1.1	13	78	11	0.2	1.57778	171	3	121.583	123.042	69.5417	2
1533	0	44	0	13	-3.70044	0	1	1	0	0	29.8148	15	55	56	40	12	10.3	390	18.5	3.4	327	2.35	5552.94	711	1.3	16	138	48	0.4	1.56667	90.5	4	84.7586	114.786	54.3571	3
1534	0	16	0	13	-3.70044	0	0	1	1	0	33.6795	15	47	51	35	7	8	362	17.9	1.3	247	2.3	5604.55	568	1.6	18.8	134.4	45.8	0.46	1.55556	10	3	76.4688	112.655	44.5517	2
1535	0	18	0	14	-3.80735	1	1	1	0	1	37.5442	15	56	46	34	5	12.1	341	19.4	2	178	2.25	5656.17	620.5	1.2	21.6	130.8	43.6	0.52	1.54444	28.75	3.125	96.9167	101.36	51.08	4
1536	0	23	0	10	-3.32193	0	1	1	0	0	41.4089	15	42	35	24	5	10.9	229	19.9	1.2	191	2.2	5707.78	673	6.5	24.4	127.2	41.4	0.58	1.53333	47.5	3.25	73.7	109.5	51.65	5
1537	0	14	0	11	-3.45943	0	1	0	1	0	32.392	15	23	35	34	5	10	449	7	1.3	89	2.3	5759.39	541.333	1.7	27.2	123.6	39.2	0.64	1.52222	66.25	3.375	66.7273	99.2424	57.9394	2
1538	0	7	1	10	-3.32193	1	0	0	0	1	26.5557	15	64	55	45	5	10.9	267	29.9	0.9	203	2.4	5811	409.667	1.2	30	120	37	0.7	1.51111	85	3.5	74.28	117.458	56.7778	2
1539	0	8	0	11	-3.45943	0	1	0	0	0	34.7159	3	86	59	37	5	11.5	118	9.8	1.5	209	2.9	5732.8	278	2.7	274	40	373	2.9	1.5	103.75	3.625	68.95	107.525	49.65	10
1540	0	15	0	11	-3.45943	0	1	1	0	1	43.2961	15	59	40	33	8	10.6	218	20.9	1.5	169	2.1	5654.61	259.8	1.1	26	35	21	0.4	1.77778	122.5	3.75	78.88	138.875	55.8333	2
1541	1	6	0	13	-3.70044	0	1	0	0	0	21.4031	15	26	37	29	5	14	519	18.3	0.6	193	4.5	5576.41	241.6	0.9	14	52	122	0.6	2.05556	141.25	3.875	82.3478	120.542	67.1042	4
1542	0	20	1	12	-3.58496	0	0	0	0	1	23.7739	12	52	49	38	5	8.9	541	15.1	1	167	3.8	5498.21	223.4	3.06667	205.333	65.3333	368	0.833333	2.33333	160	4	90.8889	94.6923	50.1154	2
1543	0	10	0	11	-3.45943	0	1	1	0	0	26.1448	15	29	41	25	11	11.8	386	18.1	1	162	3.1	5420.02	205.2	5.23333	396.667	78.6667	614	1.06667	2.61111	767.5	5	89.7037	111.589	57.125	2
1544	1	3	1	10	-3.32193	0	1	1	1	0	28.5156	15	92	66	50	7	8.4	104	22.9	2.2	276	3.3	5341.82	187	7.4	588	92	860	1.3	2.88889	1375	6	120.179	107.842	62.8421	5
1545	0	59	1	11	-3.45943	0	1	1	0	1	35.7349	9	68	42	32	6	8.3	312	13.1	2.1	257	3.5	5263.62	361	1.7	410.667	112	593.333	1.1	3.16667	924.667	4.66667	103.697	123.459	54.2973	2
1546	0	8	0	12	-3.58496	0	1	1	0	0	42.9542	8	44	42	32	6	11.9	178	9	1.1	172	3.9	5185.43	350.333	1.4	233.333	132	326.667	0.9	3.44444	474.333	3.33333	91.1739	142.522	65.6957	3
1547	1	18	1	17	-4.08746	1	1	0	1	1	20.9375	15	40	26	29	4	12	400	19.8	0.5	102	4.3	5107.23	339.667	1.1	56	152	60	0.7	3.72222	24	2	109.125	122.917	66.7083	2
1548	0	48	1	12	-3.58496	0	1	1	1	1	29.7708	15	83	67	49	10	10.8	90	20.9	2.4	224	4.7	5029.04	329	4.9	6406	113	14430	7.5	4	423.5	16	91.2121	122.773	74.3788	7
1549	0	3	1	10	-3.32193	0	1	0	0	0	27.2465	6	80	60	44	7	12.4	242	33.4	2.1	221	3	4950.84	330.5	1.2	317	75	302	1	4.15294	823	16	78.9167	151.739	76.6522	2
1550	0	31	0	10	-3.32193	0	1	1	1	0	25.3095	10	64	59	46	9	8.8	85	17.1	7	146	2.65	4872.64	332	1.4	26	73	52	0.9	4.30588	675.2	12.25	69.75	139.4	59.52	6
1551	0	11	1	11	-3.45943	1	0	0	1	0	23.3726	15	51	43	34	6	14.2	218	21.5	0.6	174	2.3	4794.45	594	1.3	42	138	44	1	4.45882	527.4	8.5	81.3333	100.883	50.8667	4
1552	1	22	0	12	-3.58496	0	1	0	0	0	24.383	12	44	42	33	5	13.5	239	11.3	0.5	103	2.63333	4716.25	528.5	1.3	36	121.667	40.6667	0.966667	4.61176	379.6	4.75	78.2273	121.704	59.6667	3
1553	0	7	0	14	-3.80735	0	1	0	0	0	25.3934	15	57	43	42	5	15.8	173	22.3	1.3	105	2.96667	4638.05	463	1.2	30	105.333	37.3333	0.933333	4.76471	231.8	1	103.2	95.875	60.2917	2
1554	0	4	1	13	-3.70044	0	1	0	0	0	25.7716	15	36	34	22	4	14.4	116	8.7	0.6	146	3.3	4559.86	397.5	1.2	24	89	34	0.9	4.91765	84	10.5	69.6897	108.25	60.7143	2
1555	0	4	1	13	-3.70044	1	0	0	0	1	26.148	13	71	54	37	5	11.8	187	37.9	3.4	152	3.075	4481.66	332	2.4	50	135	65	0.4	5.07059	232	20	112.24	105.375	49.875	7
1556	0	7	0	15	-3.90689	0	0	0	0	0	25.0166	15	34	26	28	2	8.4	129	9	2.1	144.5	2.85	4403.46	320.8	1.2	50	133	63.6667	0.366667	5.22353	208.333	17	102.52	100.917	64.625	2
1557	0	11	0	14	-3.80735	1	1	0	0	0	23.8852	9	61	33	37	5	13.1	196	11.9	0.8	137	2.625	4325.27	309.6	1.2	50	131	62.3333	0.333333	5.37647	184.667	14	77.9565	122.143	68.5238	3
1558	0	10	1	12	-3.58496	0	1	1	0	1	22.7539	8	112	75	59	10	8.9	158	15	4.3	292	2.4	4247.07	298.4	1.1	50	129	61	0.3	5.52941	161	11	86.3043	110.435	44.8261	5
1559	1	5	0	10	-3.32193	0	0	0	1	1	27.1476	15	40	33	25	5	14	164	16.9	0.8	176	3.2	4168.88	287.2	1.2	30	76	70	1.2	5.68235	243.5	7.5	88.72	112.44	51.64	2
1560	0	3	0	19	-4.24793	1	1	1	1	0	25.0321	15	44	40	31	7	14.1	204	21.4	1.5	461	2.9	4090.68	276	1.2	19	77	19	1.2	5.83529	326	4	95.5769	118.429	64.0952	2
1561	1	11	0	10	-3.32193	0	0	0	0	1	22.9167	15	62	48	35	4	12.9	126	5.8	1.3	154	2.6	4012.48	264.8	1.2	130	62	85	1	5.98824	269	6.66667	95.1538	104.111	54.0741	5
1562	1	9	0	14	-3.80735	1	0	0	0	0	18.5677	15	48	27	41	4	8.6	186	13.2	0.4	130	3.6	3934.29	253.6	1.3	10	43	24	0.4	6.14118	212	9.33333	97.32	112.96	56.68	3
1563	0	5	1	12	-3.58496	0	1	0	0	1	20.7979	15	53	55	41	7	13.4	331	12.5	1.6	249	2.85	3856.09	242.4	2.35	9.5	70.5	20.5	0.75	6.29412	155	12	88.1509	116.353	70.9052	2
1564	1	14	0	13	-3.70044	0	0	0	1	0	24.5857	15	83	49	41	6	10.7	360	10.7	3.3	106	2.1	3777.89	231.2	3.4	9	98	17	1.1	6.44706	207	37.6667	85.5926	85.3636	48.8182	2
1565	1	54	0	13	-3.70044	0	1	1	0	0	28.3735	15	88	65	40	8	9.2	88	4.9	2.1	419	2.3	3699.7	220	2.5	934	66	2217	7.6	6.6	259	63.3333	78.6552	117.724	56.2414	13
1566	0	6	1	15	-3.90689	1	1	1	1	0	32.1613	15	55	57	34	10	9	116	19.7	6.6	217	2.35	3621.5	240	3	27	1643	98	0.5	6.15	311	89	102.793	121.821	52.1071	8
1567	0	6	0	12	-3.58496	0	1	0	1	0	30.7805	13	27	44	31	8	11.2	149	16.8	1.2	158	2.4	3543.3	220	2	32.3333	1122.67	85	0.533333	5.7	247.5	114.667	75.0909	117.091	57.4091	4
1568	1	15	0	13	-3.70044	0	1	1	1	0	31.5492	14	36	45	32	8	9.3	387	8.8	1.4	169	3	3465.11	229.5	1.5	37.6667	602.333	72	0.566667	5.25	184	140.333	85.52	106.08	51.96	2
1569	0	17	0	8	-3	1	1	0	1	0	32.3178	15	33	40	30	7	13.1	237	18.7	1	119	3.6	3386.91	239	1.2	43	82	59	0.6	4.8	120.5	166	76.4194	146.724	93.6552	2
1570	0	5	0	10	-3.32193	0	0	0	1	1	33.0864	15	31	42	40	3	11	161	6.5	1.2	115	2.6	3308.71	316.8	1.5	54	243	111	1.3	4.35	57	139.333	72.8286	108.176	64.9459	3
1571	0	22	0	15	-3.90689	0	1	1	0	0	23.91	14	38	42	31	10	10.6	352	11.7	0.7	326	3.26667	3230.52	394.6	1.1	14	204	14	0.4	3.9	85.75	112.667	97.12	118.88	65.92	2
1572	1	8	1	16	-4	0	0	0	0	1	25.8439	15	33	25	30	2	9	41	8.3	0.8	419	3.93333	3152.32	472.4	1	23.5	146.5	36	0.4	3.45	114.5	86	90.56	125.125	74.5417	7
1573	0	33	0	13	-3.70044	1	1	0	0	0	27.7778	15	30	27	34	5	13.2	227	19.3	0.7	121	4.6	3074.12	550.2	0.9	33	89	58	0.4	3	143.25	59.3333	95.3333	135.04	87.625	2
1574	0	17	0	10	-3.32193	0	1	0	0	1	25.6314	15	45	51	39	3	12.7	376	23.4	0.8	168	3.65	2995.93	628	1.1	19	91	13	0.2	2.55	172	32.6667	110.913	111.333	69.5667	2
1575	0	15	0	8	-3	0	1	0	1	1	34.7222	3	116	86	55	3	12.8	199	20.9	6.2	325	2.7	2917.73	928	1.2	62	92	103	0.7	2.1	200.75	6	103.565	109.406	70.3438	7
1576	1	22	0	13	-3.70044	0	1	1	1	1	32.0535	7	61	57	50	5	15.1	214	16.8	0.7	229	2.5	2839.54	886.75	1.4	176	68	87	0.7	1.65	229.5	4	122.208	141.375	68.9583	3
1577	0	6	1	7	-2.80735	0	1	1	1	1	29.3848	15	58	46	37	5	11.8	157	12.8	0.5	337	2.4	2761.34	845.5	1.1	29	152	28	0.4	1.2	258.25	2	102.8	132.655	65.2759	5
1578	0	16	0	9	-3.16993	0	1	0	1	1	26.5118	3	94	80	46	4	12.9	145	11	0.8	302	3.5	2683.14	804.25	1.1	438	249	446	0.4	0.75	287	38	60.5	97.5833	57.5556	2
1579	0	51	0	11	-3.45943	0	0	0	1	1	27.8599	15	97	89	53	6	7.6	68	1	1.7	299	2.4	2604.95	763	1.6	827	93	1517	0.9	0.3	627.714	19.5	102.375	109.161	65.2258	4
1580	0	16	0	18	-4.16993	0	0	0	1	1	26.8745	14	67	46	44	4	8.1	38	7.9	1.1	174	3.3	2526.75	919	1.6	21	62	24	3.3	1.3	968.429	1	151.964	107.185	67.4815	5
1581	1	14	0	16	-4	0	1	1	1	0	29.7098	15	36	28	19	10	10.3	124	6.7	3.3	166	3.1	2448.55	750.667	1	16	38	23	0.5	1.25	1309.14	4	86.4167	127.26	70.18	2
1582	1	13	0	13	-3.70044	1	1	0	1	1	41.2548	13	33	28	33	6	7.6	241	9.1	1.7	99	3.5	2370.36	582.333	1.8	9	96	41	0.5	1.2	1649.86	6.75	81.4	111.68	74.24	3
1583	0	6	0	15	-3.90689	0	1	1	0	0	52.7998	15	51	31	28	8	10.6	105	22.9	2.3	286	2.8	2292.16	414	1.3	152	41	178	1	1.15	1990.57	9.5	83.0571	113.056	57.0556	8
1584	0	11	0	13	-3.70044	0	0	0	0	0	42.2442	15	61	27	28	4	13.8	229	26.6	0.7	219	2.1	2213.96	395.875	1.4	41	223	21	0.7	1.1	2331.29	12.25	106.963	116.929	66.6786	2
1585	1	14	0	12	-3.58496	0	1	1	0	0	31.6885	14	36	18	27	5	20	238	15.1	0.8	222	3.4	2135.77	377.75	0.9	20	119	51	0.8	1.05	2672	15	96.32	132.083	61.5417	2
1586	1	26	0	14	-3.80735	0	1	0	0	0	21.1328	11	23	28	26	5	12.4	278	9.3	0.8	122	4.4	2057.57	359.625	1	46	84	52	0.5	1	1802.67	12.3333	95.0417	140.708	84.625	2
1587	0	7	1	10	-3.32193	0	1	0	1	0	21.726	15	49	59	35	10	9.4	65	55.7	2.4	106	3.55	1979.38	341.5	1.5	38	71.5	52.5	0.4	0.95	933.333	9.66667	89.2333	99.2667	46.7333	2
1588	1	8	0	12	-3.58496	0	1	1	1	1	22.3192	15	55	37	43	9	10.2	212	8.3	2.6	577	2.7	1901.18	323.375	9.4	30	59	53	0.3	0.9	64	7	102.36	138.96	81.92	5
1589	0	7	0	16	-4	0	0	1	1	0	28.7405	15	59	41	29	11	9.4	237	9.6	2.1	224	3.8	1822.98	305.25	1.3	22	49	66	0.6	0.85	895	15	101.158	97.2632	67.1579	2
1590	1	12	1	11	-3.45943	0	1	1	0	1	27.7767	15	51	53	45	6	10.5	33	6.6	3.6	388	3.2	1744.79	287.125	1.2	36	90	162	3.1	0.8	687	28	91.68	127.435	77.1304	9
1591	0	10	0	12	-3.58496	0	1	0	1	1	22.9777	6	66	47	42	4	14.8	217	15.7	1	158	2.9	1666.59	269	3.9	31	41	65	0.7	0.878571	2152	62	85.375	112.422	52.4333	4
1592	1	45	1	12	-3.58496	0	1	0	0	1	18.1787	14	94	72	42	5	8.7	49	0.6	1.1	200	1.9	1588.39	488	1.9	250	165	374	3.6	0.957143	1567	2	110.742	97.6545	62.4909	6
1593	1	52	1	12	-3.58496	0	1	0	0	0	23.5817	3	77	59	35	4	9.3	163	7.2	0.7	237	3.1	1510.2	838	1.6	16	87	41	0.7	1.03571	982	16	86.125	146.333	68.0833	3
1594	0	19	1	10	-3.32193	1	1	1	0	1	28.9847	15	46	42	36	5	10.7	465	11.6	2.2	397	2.7	1432	1188	1.3	26	64	43	0.7	1.11429	397	30	78.84	115.033	61.8333	9
1595	1	5	0	15	-3.90689	0	1	0	1	0	29.0542	13	25	41	32	4	8.3	124	12.2	0.8	278	3.05	1429.55	154	1.8	21.5	84.5	53.5	0.65	1.19286	1629	44	73.3636	110.87	58.3043	8
1596	1	9	1	12	-3.58496	0	1	1	0	1	26.4286	15	39	55	31	9	14	350	20.8	1.2	159	3.4	1427.11	444.5	1.1	17	105	64	0.6	1.27143	2861	58	72.56	131.8	69.48	2
1597	1	24	0	9	-3.16993	0	1	0	0	1	25.8834	3	121	76	57	9	11	355	7	1.2	109	2.2	1424.66	735	1.1	10	56	25	1.2	1.35	130	4	107	117.525	54.075	2
1598	1	14	0	13	-3.70044	0	1	0	1	0	25.1895	15	55	44	19	6	9.6	499	11.7	7.1	120	3.3	1422.21	577.75	2	16	130	18	0.3	1.42857	78	6	78.1304	101.262	54.5238	5
1599	1	3	0	15	-3.90689	0	0	0	1	0	24.4956	15	29	23	28	4	12.2	360	9.6	1.3	106	3.26667	1419.77	420.5	1.1	54	111	36	0.4	1.50714	133.75	8	81.6667	126	59.3913	2
1600	1	22	0	13	-3.70044	0	0	0	1	0	23.8017	15	34	38	34	6	11.8	275	12.2	1	116	3.23333	1417.32	263.25	1	92	92	54	0.5	1.58571	189.5	10	80.2903	105.194	54.4516	2
1601	0	7	0	12	-3.58496	0	0	0	0	0	22.4567	13	35	40	36	3	10.2	166	13.3	0.7	157	3.2	1414.88	106	1.5	18	16	29	3.9	1.66429	245.25	12	82.6786	103.067	57.95	2
1602	0	5	0	11	-3.45943	0	1	1	0	0	34.7178	14	48	50	42	6	12.8	308	17.1	1.2	292	2.55	1412.43	661	1.3	18	158	32	0.5	1.74286	301	14	64.7115	147.17	64.9468	3
1603	0	21	1	14	-3.80735	0	0	1	0	1	30.4498	15	97	54	28	8	8	78	22.8	4	168	1.9	1409.98	70	1.9	66	263	97	6	1.82143	37	4	94.8333	99.5	45.875	7
1604	0	17	0	9	-3.16993	0	0	0	0	0	25.9516	3	104	70	38	7	11.4	175	21.4	0.8	268	2.3	1407.54	286	2.2	848	54	1486	4.5	1.9	8065.5	46	108.24	120.067	61	6
1605	0	3	1	11	-3.45943	0	1	0	1	0	25.2493	15	51	40	46	6	15.7	93	13.1	2.4	172	2.4	1405.09	227	1.3	612	79.5	983.5	3.9	2.05833	16094	88	102.167	130.036	70.8148	2
1606	0	15	0	10	-3.32193	0	1	0	0	0	26.9819	14	35	39	29	8	10.2	218	13.1	0.9	181	2.5	1402.64	168	1.4	376	105	481	3.3	2.21667	12082.2	68	93.1538	129.583	66.631	3
1607	1	13	0	11	-3.45943	0	0	0	1	0	22.8335	14	82	51	37	8	10	75	21	2.4	135	2.4	1400.2	261	2.3	25	133	30	3.1	2.375	8070.5	48	61.2692	99.9464	47.7143	2
1608	0	6	1	11	-3.45943	1	1	0	0	1	18.6851	15	82	74	45	13	10.3	171	13.4	1.1	290	1.9	1397.75	354	1.9	1390	670	2605	2.8	2.53333	4058.75	28	127.467	91.5946	66.9459	6
1609	0	17	0	10	-3.32193	1	1	1	1	1	32.3098	7	120	91	60	10	9.2	239	35.4	4.7	206	3.1	1395.3	447	7.2	13	161	24	0.5	2.69167	47	8	116.56	109.145	52.3871	5
1610	1	25	0	14	-3.80735	0	1	1	1	1	28.0125	14	57	54	40	4	10.6	202	17.5	1	117	2.55	1392.86	499	1.6	11	134.5	24	0.4	2.85	610	7	89.6923	102.949	55.6923	3
1611	1	5	0	12	-3.58496	0	1	1	0	1	27.2122	9	68	64	38	7	8.8	451	25.9	4.5	265	2	1390.41	551	1.1	9	108	24	0.3	3.00833	1173	33	87.7917	111.739	67.4348	10
1612	0	5	0	17	-4.08746	0	1	1	0	0	24.4264	15	48	28	18	4	11.1	55	9.8	1.1	223	2	1387.96	586.667	1.5	25	34	50	3.5	3.16667	1028.75	23	59.8889	106.577	56.2308	7
1613	1	21	0	11	-3.45943	0	0	0	0	1	21.6406	15	42	42	31	4	10.3	132	10.2	0.4	164	2	1385.52	622.333	1.4	6	59	3	0.6	3.325	884.5	13	107.217	103.423	62.6346	3
1614	1	8	0	10	-3.32193	0	1	1	0	0	27.9334	9	69	38	35	11	10.6	198	9.5	0.4	156	2.7	1383.07	658	1	223	195	266	0.5	3.48333	740.25	3	78.3448	93.2069	56.6207	2
1615	1	5	1	14	-3.80735	0	1	0	0	0	34.2262	8	46	57	45	8	14.1	169	10.2	0.8	148	3.5	1380.62	693.667	1	119	126	148.5	2.75	3.64167	596	2.66667	77.4091	121.419	72	6
1616	1	5	1	14	-3.80735	0	1	1	1	0	40.519	15	74	45	38	11	7.8	103	7.7	2.4	194	2.2	1378.18	729.333	2.9	15	57	31	5	3.8	451.75	2.33333	71.96	104.36	54.2	8
1617	0	2	1	12	-3.58496	0	1	1	0	1	22.7135	15	88	69	55	11	7.2	25	4.1	4.4	230	2.1	1375.73	765	1.4	70	90	129	0.3	4.12857	307.5	2	101.76	97.875	58.5833	12
1618	1	10	0	15	-3.90689	0	1	0	0	0	44.9306	14	37	32	26	4	7.4	471	23.4	0.9	139	2.2	1373.29	680.333	1.1	46	150.5	77.5	0.95	4.45714	163.25	2	95.3714	121.071	61.5714	2
1619	1	16	1	13	-3.70044	1	1	0	0	1	23.1055	15	37	50	32	10	7.7	127	16.2	0.6	142	2.3	1370.84	595.667	1.3	22	211	26	1.6	4.78571	19	2	93.6545	111.074	62	6
1620	1	6	0	11	-3.45943	0	1	0	1	0	25.6301	14	53	36	30	7	8.9	280	14	9	95	2.4	1368.39	511	10.5	21.6667	165.333	35.3333	1.5	5.11429	643	18	97.3636	107.857	59.3333	8
1621	1	9	0	14	-3.80735	0	1	1	0	1	28.1547	15	35	32	23	11	11.7	202	9.9	1.7	421	2.5	1365.95	426.333	1.1	21.3333	119.667	44.6667	1.4	5.44286	111	4	67.6452	156.233	55.2333	2
1622	0	13	0	15	-3.90689	0	1	0	0	1	30.6793	15	67	56	41	6	7.8	284	16.8	3.7	133	2.6	1363.5	341.667	2.1	21	74	54	1.3	5.77143	35	4	80.6	109.269	38.4038	4
1623	0	2	1	17	-4.08746	0	0	1	0	0	30.0619	14	78	51	36	9	9.6	27	12	1.7	121	2	1361.05	257	1.3	41	540	72	7.6	6.1	266.667	5.66667	93.1786	92.3704	62.1481	4
1624	0	19	0	14	-3.80735	0	0	1	1	0	29.4444	7	73	50	52	4	11.7	97	14.3	2.4	262	2.8	1358.61	242	1.7	37	50	110	2.2	4.05	498.333	7.33333	77.6	133.654	68.9038	2
1625	0	7	0	13	-3.70044	0	0	1	0	0	30.1439	13	69	55	42	6	14.1	95	27.3	1.5	213	3.6	1356.16	519	1.8	24	67	59	2.9	2	730	9	66.05	117.208	54.5417	8
1626	1	31	0	17	-4.08746	0	1	0	0	1	30.8434	15	37	29	21	3	9.2	147	25.6	1.3	144	3	1353.71	374.5	1.6	100	141	96	1.3	2.2	660.8	9.4	88.8254	126.22	56.4068	5
1627	0	3	0	11	-3.45943	0	1	0	1	0	31.5429	15	16	31	35	3	11.1	208	11.5	0.8	135	2.8	1351.27	230	1.4	59	95.5	61.5	0.9	2.4	591.6	9.8	93.9143	114.882	57.2353	3
1628	0	9	0	9	-3.16993	0	1	0	1	1	26.8614	15	46	40	40	7	10.4	428	27.5	1.7	81	2.6	1348.82	427	1.6	18	50	27	0.5	2.6	522.4	10.2	91.2308	99.84	53.52	2
1629	0	9	0	11	-3.45943	0	1	0	1	1	22.1799	15	55	50	37	8	12.1	252	19.1	1.4	138	2.4	1346.38	453	1.7	17	64	28	0.5	2.8	453.2	10.6	96.68	108.7	59.9667	2
1630	0	7	0	12	-3.58496	0	1	0	1	1	21.0897	15	61	51	35	8	11.9	188	13.9	5.8	178	2.2	1343.93	479	1.9	43	70	93.6667	0.433333	3	384	11	66.8438	115.045	47.7576	5
1631	0	5	0	15	-3.90689	0	0	0	0	0	30.6944	15	31	37	28	4	11.9	146	21.4	1.1	98	2.5	1341.48	364.667	1.1	69	76	159.333	0.366667	3.2	678.667	13.3333	82.2703	118.11	52.1504	2
1632	1	2	0	15	-3.90689	0	0	0	0	1	19.5951	15	27	31	29	5	10.9	202	16.9	1.2	127	2.8	1339.04	250.333	1.3	95	82	225	0.3	3.4	973.333	15.6667	84.75	113.875	63.5417	2
1633	0	10	1	10	-3.32193	0	1	0	0	1	26.9852	15	68	48	39	7	10.8	199	16.6	19.4	329	4.2	1336.59	136	1.4	31	151	23	0.4	3.6	1268	18	88.0833	116.667	64.1667	4
1634	0	7	0	11	-3.45943	0	1	0	0	0	29.9205	15	30	42	31	5	9.5	138	14	0.8	133	3.4	1334.14	162	1.4	78.6667	141.667	204	0.666667	3.8	1853	32.6667	82	103.4	60.06	7
1635	1	5	1	12	-3.58496	0	1	1	0	0	47.2026	15	55	45	40	9	11.2	204	16.4	1	216	2.6	1331.7	525.5	1	126.333	132.333	385	0.933333	4	2438	47.3333	64.4583	141.918	47.0816	4
1636	0	12	1	9	-3.16993	0	0	0	0	1	26.7053	3	135	79	57	3	13.2	246	10.8	3.7	110	1.8	1329.25	889	1.6	174	123	566	1.2	4.2	3023	62	116	100.742	61.7742	13
1637	0	51	0	12	-3.58496	0	1	1	0	1	47.0269	13	64	49	26	7	9	196	17.5	9.7	184	3.1	1326.8	797	1.4	7	72	13	0.3	4.4	248	17	58	110.2	49.32	7
1638	0	32	0	12	-3.58496	0	1	1	0	1	38.0047	12	68	60	41	7	8.6	147	10.4	8.9	184	3	1324.36	705	1.4	13	105	19	0.3	4.6	827	25	72.3913	116.5	63.9091	6
1639	0	32	0	13	-3.70044	1	1	0	1	1	28.9824	14	59	53	39	7	8.5	325	30.7	1.1	105	2.9	1321.91	613	1.4	18	232	26	5.6	4.8	618	21.6	81.5417	93.7083	53.9167	4
1640	1	4	0	12	-3.58496	0	1	1	0	0	20.1956	15	39	42	44	10	8.9	141	9.2	1	208	2.8	1319.46	624.6	1.6	26	48	45	2.7	4.605	409	18.2	60.1026	122.923	46.9744	3
1641	0	11	0	12	-3.58496	0	1	1	0	1	18.9578	15	34	35	46	8	14.9	156	10.4	0.9	183	2.7	1317.02	636.2	1.1	6	116	21	0.6	4.41	200	14.8	109.08	130.265	63.8529	2
1642	1	10	0	9	-3.16993	0	1	1	0	1	21.5224	15	69	42	39	5	12.9	268	12.2	1.5	427	2.6	1314.57	647.8	1.3	755	54	795	0.7	4.215	340.5	11.4	90.8649	102.115	56.1026	11
1643	0	19	0	12	-3.58496	0	1	0	1	0	24.0871	11	39	40	44	4	14.1	209	9.5	0.8	136	2.75	1312.12	659.4	1.7	400.5	71	426	0.55	4.02	481	8	78.7188	103.464	54.5	2
1644	0	2	1	12	-3.58496	0	1	1	0	0	24.762	15	59	49	51	11	6.8	342	14.1	2.5	326	2.9	1309.68	671	1.2	46	88	57	0.4	3.825	396	18	61.68	121.875	48.7917	6
1645	1	6	0	12	-3.58496	0	1	0	0	0	25.4369	15	39	44	41	5	12	244	23.4	1	144	2.6	1307.23	589	1.3	28	87	44	0.4	3.63	154	8	70	103.885	50.0769	4
1646	1	4	1	9	-3.16993	0	1	0	0	1	26.1118	15	41	46	43	6	10.2	226	17.3	1	132	2.7	1304.79	507	1.4	18	117	38	0.4	3.435	159	12	66.92	103.88	68.6	4
1647	1	6	0	13	-3.70044	0	1	1	0	0	24.8554	14	65	41	33	13	10.1	288	13	3.1	120	1.7	1302.34	425	1.7	226	114	26	0.4	3.24	155	1	67.16	116.792	47.125	3
1648	1	45	0	12	-3.58496	0	0	0	1	0	23.5989	15	72	45	39	4	14.1	243	25.7	0.7	241	1.2	1299.89	230	1.2	434	57	464	0.3	3.045	151	1.375	98.3214	119.283	71.1667	5
1649	1	23	0	15	-3.90689	1	1	0	1	1	25.3906	15	41	59	34	14	9.8	303	29.3	1.7	138	2.1	1297.45	228.25	1.6	226.5	71.5	248	0.65	2.85	147	1.75	63.4167	112.444	54.2963	3
1650	1	17	0	14	-3.80735	0	1	0	1	1	29.9391	15	57	41	44	4	13.7	336	13.5	0.8	160	3	1295	226.5	4.8	19	86	32	1	2.655	143	2.125	96.7931	102.828	68.8276	3
1651	1	42	0	12	-3.58496	0	1	0	0	0	34.626	15	49	35	27	5	8.5	227	23.9	0.8	164	2.85	1288.45	224.75	1.8	201.5	71	685	1.35	2.46	139	2.5	93.5769	112.115	50.0769	3
1652	0	12	0	11	-3.45943	0	1	1	0	0	26.351	15	51	50	32	9	12.9	232	5.3	1.7	209	2.7	1281.91	223	1.6	384	56	1338	1.7	2.265	135	2.875	106.759	97.2333	54.6333	7
1653	1	7	0	16	-4	0	1	1	0	1	36.3573	15	37	31	30	8	14.3	357	10.3	0.8	178	2.66667	1275.36	308.2	1	263	67.3333	902.667	1.26667	2.07	131	3.25	87.6957	146.818	78.7273	2
1654	1	5	0	14	-3.80735	0	1	0	0	0	25.6382	15	43	41	48	6	13.5	252	14.5	2	145	2.63333	1268.82	393.4	1.2	142	78.6667	467.333	0.833333	1.875	127	3.625	87.5862	101.615	51.6154	7
1655	0	11	1	8	-3	0	0	0	1	1	29.784	3	110	91	54	10	13.5	639	25.5	1	281	2.6	1262.27	478.6	1.4	21	90	32	0.4	1.68	123	4	87.3438	96.8065	63.6452	2
1656	1	16	0	13	-3.70044	0	1	0	0	0	34.5614	7	35	36	31	2	11.8	383	10.7	0.6	99	3.7	1255.73	563.8	1.1	12	73	26	0.2	1.485	119	7	91.6296	112.615	70.3462	3
1657	1	21	1	13	-3.70044	0	1	1	1	1	39.3388	14	71	68	36	9	11.4	262	20.2	2.2	305	3.5375	1249.18	649	1.1	22.5	76	39.5	0.6	1.29	115	10	58.4394	130.872	46.5135	2
1658	1	3	0	14	-3.80735	0	1	0	1	0	21.3816	14	61	48	39	8	9.9	208	9.1	1.9	147	3.375	1242.64	539	1.8	33	79	53	1	1.095	111	13	71.8723	101.205	55.9318	2
1659	0	6	0	17	-4.08746	0	1	1	0	0	26.0211	15	84	68	47	11	9.7	227	17.8	5.3	170	3.2125	1236.09	429	1.4	522	127	751	1.7	0.9	601	66	96.7846	88.746	55.0159	4
1660	1	3	0	17	-4.08746	1	1	0	1	0	30.6607	15	38	43	29	6	11.9	115	10.4	1.4	104	3.05	1229.55	319	2	369	179.667	531.667	3.1	1.875	495.2	4	35.9583	180.217	56.6087	2
1661	0	7	0	12	-3.58496	1	1	1	1	0	35.3002	14	65	57	41	8	11	138	14.9	9.9	143	2.8875	1223	209	1.5	216	232.333	312.333	4.5	2.85	389.4	8.66667	85.5652	110.826	56.0435	7
1662	0	19	0	17	-4.08746	0	0	0	0	0	27.9662	15	44	42	30	8	9.7	171	13.1	1	91	2.725	1216.45	320.667	1.2	63	285	93	5.9	3.825	283.6	13.3333	85.6667	98.3404	54.2979	3
1663	1	12	0	14	-3.80735	0	1	1	0	0	22.4495	11	65	58	50	7	9.2	298	14.8	0.6	211	2.5625	1209.91	432.333	1.3	42	213	58.5	3.05	4.8	177.8	18	67.5185	122.944	51.3611	2
1664	1	4	0	11	-3.45943	0	1	1	0	0	36.5016	6	64	53	57	9	7.1	143	14.6	1.2	170	2.4	1203.36	544	1.4	21	141	24	0.2	5.775	72	2	82.5217	133.182	59.8636	3
1665	1	5	0	10	-3.32193	0	1	1	0	0	40.6018	15	61	50	40	8	7.3	184	19.4	2.5	158	2.3	1196.82	655.667	1.4	267	312	230	0.3	6.75	60.25	3	81.3667	118.034	56.7586	3
1666	0	4	1	10	-3.32193	0	0	0	0	1	44.7019	13	73	57	28	5	9.7	450	24.8	1.6	190	2.1	1190.27	767.333	2.2	124	1672	374	10.6	7.725	48.5	3	89.5556	94.7037	57.1111	7
1667	1	19	0	9	-3.16993	0	0	1	0	1	48.8021	15	97	73	49	5	8.5	312	26	3.3	233	2.4	1183.73	879	1.9	28	286	137	11.6	8.7	36.75	3	94.9333	103.111	50.0222	4
1668	1	13	0	12	-3.58496	0	1	0	0	1	34.8827	15	50	21	33	4	8.7	300	8.1	1.9	123	2.7	1177.18	713.5	1.3	37	577	65	2.6	1.8	25	3	97.3913	128.087	57.3913	4
1669	0	10	0	16	-4	0	1	1	0	0	20.9633	14	48	25	33	3	12.2	500	9.9	0.7	210	2.7	1170.64	548	1.3	13	115	23	0.5	1.79231	80.5	3	111.48	119.542	77	2
1670	0	3	0	16	-4	0	1	0	0	0	24.0184	15	48	43	37	7	10.5	122	17.6	4.9	107	2.7	1164.09	382.5	1.5	353	67	50	1.6	1.78462	136	3	84.6667	151.741	55.963	5
1671	0	8	0	10	-3.32193	0	1	0	1	0	25.9459	15	32	34	28	6	12.7	161	33.4	0.7	175	2.7	1157.55	217	1.5	292.4	73	82.4	1.42	1.77692	130	7	79.9167	103.2	52.8333	3
1672	0	14	0	13	-3.70044	0	1	1	1	1	30.3114	5	87	76	53	8	8.3	335	7.9	10.1	208	2.7	1151	230.875	1.5	231.8	79	114.8	1.24	1.76923	124	11	79.6522	104.826	61.3043	6
1673	0	9	0	11	-3.45943	0	1	0	0	1	34.3599	15	26	36	37	2	11.7	141	10.4	0.9	113	3.13333	1144.45	244.75	1.4	171.2	85	147.2	1.06	1.76154	992	10.3333	85.5682	128.897	75	2
1674	0	15	0	13	-3.70044	1	0	0	0	1	32.9819	13	49	36	27	6	13.4	170	20.4	1.3	128	3.56667	1137.91	258.625	1.3	110.6	91	179.6	0.88	1.75385	669.333	9.66667	90.2	96.1379	61.3103	4
1675	0	4	1	7	-2.80735	0	0	0	0	0	23.3553	15	49	38	27	2	10.6	138	15.4	1.2	275	4	1131.36	272.5	1.2	50	97	212	0.7	1.74615	346.667	9	98.037	147.704	78.2593	4
1676	1	19	0	14	-3.80735	0	1	0	1	0	27.0312	10	47	33	29	7	13.3	413	12.5	0.4	99	3.05	1124.82	286.375	1.2	128	421.5	318.5	13.7	1.73846	24	6.5	107.067	114.519	64	2
1677	0	8	0	12	-3.58496	0	1	1	0	1	30.7071	4	94	90	46	15	11.6	443	12.7	1	65	2.1	1118.27	300.25	1.7	206	746	425	26.7	1.73077	152	4	78.8261	131.269	54.1538	11
1678	1	7	0	16	-4	1	1	1	1	1	27.4433	13	67	53	40	10	8.8	229	9.5	3.3	229	2.5	1111.73	314.125	1.2	30	84	40	0.4	1.72308	482	16	82.9091	107.524	48.1429	3
1679	1	18	1	13	-3.70044	0	1	1	0	1	24.1795	15	41	34	42	4	13.2	217	19.4	1.2	203	2.9	1105.18	328	1	23.5	70.5	34.5	0.8	1.71538	334.333	10.5	80.4468	134.295	50.447	2
1680	1	13	0	13	-3.70044	0	1	0	0	1	21.4536	15	24	30	27	7	16.2	103	9.7	0.6	82	3.3	1098.64	331	1.6	17	57	29	1.2	1.70769	186.667	5	82.4054	135.24	81.6	3
1681	0	16	1	13	-3.70044	0	0	0	1	0	36.821	13	105	55	47	5	10.9	173	36	2.2	194	3.7	1092.09	334	1.7	783	75	1195	2.7	1.7	39	6	98.3016	88.7667	56.7333	2
1682	0	3	1	13	-3.70044	0	0	1	0	0	33.2668	9	79	63	37	7	8.9	111	6.3	5.4	120	3.8	1085.55	337	1.6	11	103	20	0.6	1.62632	139	7	70.16	95.037	52.963	3
1683	0	7	0	15	-3.90689	0	1	1	1	0	29.7125	14	66	44	36	5	14.4	136	11.2	1.6	422	2.6	1079	340	2.6	223	91	423	4.1	1.55263	167.667	7.66667	94.2195	96.7561	52.4146	5
1684	1	10	0	14	-3.80735	0	1	0	1	0	26.1583	14	62	46	47	5	12.4	225	12	1.3	200	3.8	1072.45	226.5	2.2	124	80	226	2.3	1.47895	196.333	8.33333	99.3714	108.882	49.0882	2
1685	0	9	0	11	-3.45943	0	1	1	1	0	25.3749	14	40	39	40	6	12.9	223	9.8	1.1	169	3.9	1065.91	113	1.5	25	69	29	0.5	1.40526	225	9	75.75	109.971	53.1176	2
1686	0	5	1	9	-3.16993	0	1	0	1	1	39.328	15	66	72	40	15	9.3	225	29.4	1.5	182	3.4	1059.36	554	2	24.3333	77.6667	30	0.733333	1.33158	139.5	6	106.941	96.439	56.378	2
1687	0	13	1	12	-3.58496	0	1	0	0	1	33.2828	9	58	37	36	5	13	198	12.4	1	115	2.9	1052.82	472.667	1	23.6667	86.3333	31	0.966667	1.25789	54	3	101.2	120.96	76	4
1688	0	31	0	13	-3.70044	0	1	0	1	0	27.2377	14	39	32	33	8	10	253	15.6	0.6	153	2.4	1046.27	391.333	1.4	23	95	32	1.2	1.18421	715.75	5	69.8095	110.75	62.6591	4
1689	1	10	0	12	-3.58496	0	1	0	1	1	24.8786	11	68	55	49	8	8.7	465	17	1.2	264	2.8	1039.73	310	1.7	23	76	36	0.3	1.11053	1377.5	7	88.4571	104.686	65.5143	2
1690	1	7	0	13	-3.70044	0	1	0	0	1	27.024	6	85	63	38	7	11.6	127	12	1.3	306	2.5	1033.18	242.5	1.2	58	96	80	0.8	1.03684	2039.25	166	94.875	108.167	43.5	8
1691	1	2	1	10	-3.32193	0	1	0	0	0	29.1693	15	71	59	39	6	12.4	163	29.7	1.7	321	3.4	1026.64	175	1.7	1262	139	2330	1.3	0.963158	2701	325	56.16	106.882	52.9265	9
1692	0	4	1	8	-3	0	0	0	0	1	27.4173	15	69	40	42	3	14.4	375	16.9	4.6	367	3	1020.09	631	1.1	70	58	63	2.2	0.889474	1238	26	100.4	120.46	81.2	3
1693	0	4	0	12	-3.58496	1	0	1	1	1	25.6653	7	81	60	46	11	9	565	29.6	2.8	299	3.1	1013.55	564.714	4.1	29	147	46	0.3	0.815789	88	4	64.48	117.875	53.7083	7
1694	0	12	0	12	-3.58496	0	0	1	1	0	30.6464	15	35	37	30	11	8.8	296	9.7	2.9	135	3.1	1007	498.429	1.3	9	165	19	0.4	0.742105	82.2857	4.57143	71.4091	127.455	72.8182	2
1695	0	36	0	9	-3.16993	0	0	1	1	0	31.9763	6	83	55	45	10	7.8	350	18.9	4	199	2.6	1000.45	432.143	1.4	13	157	16	0.2	0.668421	76.5714	5.14286	85.92	114.958	60.9583	4
1696	0	6	0	11	-3.45943	1	0	1	1	0	33.3061	15	53	41	34	12	9.7	321	13.3	3.6	173	3.2	993.909	365.857	1.3	12	168	39	0.4	0.594737	70.8571	5.71429	62.96	104.708	57.2917	4
1697	0	7	0	10	-3.32193	1	0	1	1	0	30.599	15	39	38	35	12	8.9	411	11.8	2.8	176	3.3	987.364	299.571	1.2	8	169	17	0.3	0.521053	65.1429	6.28571	71.3478	126.227	63.3182	2
1698	1	11	0	17	-4.08746	0	1	0	0	0	28.2301	7	52	41	36	7	13.9	343	10.6	0.9	113	2.4	980.818	233.286	1.3	10	86	11	0.2	0.447368	59.4286	6.85714	93.0741	122.333	78.9167	3
1699	0	29	0	13	-3.70044	0	1	0	1	0	25.8612	15	29	42	23	4	12.6	172	25.8	0.8	131	2.9	974.273	167	1.6	16.5	165	23.5	0.5	0.373684	53.7143	7.42857	84.85	105	57.6667	2
1700	0	17	0	14	-3.80735	0	1	1	1	0	27.2043	15	63	40	17	9	12.6	130	8.9	2.1	176	3.4	967.727	337.5	2.2	23	244	36	0.8	0.3	48	8	61.6842	102.114	53.9143	5
1701	0	8	0	10	-3.32193	0	1	1	1	0	28.5474	15	60	48	22	10	11.1	144	10.7	2.8	324	3.2	961.182	508	4.8	17	184	26	0.7	0.5	24	6	81.44	93.5417	63.9583	4
1702	0	18	0	10	-3.32193	0	1	0	0	1	29.8905	15	66	45	39	5	12.2	108	10.8	3.1	607	2.9	954.636	374.667	1	27	91	71	0.6	0.7	1515	34	65.7826	108.043	43.5217	3
1703	0	8	0	13	-3.70044	0	1	0	0	1	31.2336	8	44	53	30	4	9	80	6	1.7	90	2.9	948.091	241.333	1.2	21	63	38	1.5	0.9	1484	26.25	86.64	119.24	69.44	6
1704	0	15	0	15	-3.90689	0	0	0	1	0	32.5767	15	56	30	33	5	11.9	175	20.9	1.2	181	2.9	941.545	108	1.5	274	60	319	1.2	1.1	1453	18.5	88.4	109.44	60.28	2
1705	0	12	1	13	-3.70044	1	1	0	0	1	33.9198	9	69	33	42	3	14.5	276	16.4	0.9	212	3	935	222.5	1	157.5	203.5	176	2.1	1.3	732	10.75	96.84	135.969	63.625	3
1706	1	16	0	15	-3.90689	0	1	1	1	0	22.2472	15	54	39	30	9	9	21	9	2.2	132	3.1	928.455	337	4.4	41	347	33	3	1.5	11	3	69.5	128.735	51.3824	8
1707	1	19	1	12	-3.58496	0	0	0	1	1	36.9589	11	102	49	37	7	11	361	22.2	1.1	225	1.7	921.909	467	1.4	12	66	17	2.2	1.83333	43	9	133.233	135.885	72.1154	2
1708	0	8	0	12	-3.58496	0	1	1	0	0	34.3181	15	47	57	39	9	8.5	66	21.6	2.2	204	1.98	915.364	428.25	1.4	23	59	30	0.5	2.16667	92	6	76.1154	99.5385	48.8846	6
1709	0	8	0	14	-3.80735	0	1	1	0	0	31.6774	12	60	38	38	8	10.4	260	15.7	1.1	284	2.26	908.818	389.5	1.55	17	76	23.5	0.45	2.5	141	3	88.0625	112.094	63.125	3
1710	0	7	0	13	-3.70044	0	0	0	0	0	29.0366	15	37	37	29	8	8.7	175	3.8	0.7	103	2.54	902.273	350.75	1.7	11	93	17	0.4	2.83333	205.333	4	70.6875	102.96	54.8	3
1711	0	12	0	13	-3.70044	0	1	1	0	0	26.3958	12	42	58	38	10	10.2	157	21.7	1.7	241	2.82	895.727	312	1.5	13.5	108	45.5	0.6	3.16667	269.667	5	92.3462	100.133	46.6667	2
1712	1	28	0	14	-3.80735	0	1	0	1	0	31.6219	13	37	42	32	11	10.4	128	5.1	1.1	161	3.1	889.182	244.5	2.2	16	123	74	0.8	3.5	334	42	75.9615	140.292	70.2917	3
1713	1	9	0	11	-3.45943	0	1	0	1	0	36.8481	15	28	19	15	3	11.2	159	19.2	0.7	171	3.35	882.636	177	1.6	12	86.5	49	0.65	3.83333	290	30	82.5217	101.957	56.5217	3
1714	1	20	0	14	-3.80735	0	0	0	1	0	23.5629	10	71	49	40	7	8.3	290	16.3	1.1	125	3.6	876.091	276.333	1.2	8	50	24	0.5	4.16667	246	18	74.7692	133.811	50.2889	2
1715	1	8	0	14	-3.80735	0	1	0	0	0	31.8457	10	71	69	47	4	12.9	379	31.8	1.1	301	3.68	869.545	375.667	1.1	681	468	635	6.1	4.5	202	6	87.8372	108.349	53.3256	4
1716	0	12	0	11	-3.45943	0	1	0	0	1	26.2773	15	66	54	39	7	17	109	11.3	4.3	221	3.76	863	475	1.4	29	71	86	1.2	4.05	100	5	88.0909	102.016	70.8226	4
1717	0	18	0	10	-3.32193	0	1	0	1	1	55.4646	3	96	74	48	5	10.8	235	17.9	2.3	148	3.84	856.455	426.75	1.2	130	81	601	0.8	3.6	97.5	589	82.6296	118.567	56.7	6
1718	0	10	0	10	-3.32193	0	1	1	1	0	50.6145	15	52	48	49	10	9.8	210	8.4	1.6	154	3.92	849.909	378.5	1.1	50	91	67	0.4	3.15	95	5	59.6667	108.2	60.5	5
1719	0	4	0	10	-3.32193	0	1	1	1	1	45.7644	15	48	43	31	9	11.3	249	8.4	3.1	212	4	843.364	330.25	2.3	235	350	380	3.3	2.7	72	6	72.32	134.435	70.2174	9
1720	1	7	0	12	-3.58496	0	1	1	0	1	25.0314	15	61	51	38	10	9	535	16.2	1	436	3.75	836.818	282	1.8	353	90	493	1.9	2.96	49	7	78.16	116.75	54.3214	9
1721	0	24	0	14	-3.80735	0	0	0	1	1	28.7873	14	18	18	25	8	8.8	29	1.4	0.6	110	3.5	830.273	474	1.4	26	285	32	0.8	3.22	65	6	90.4615	128.222	65.0741	4
1722	0	17	0	18	-4.16993	0	1	1	0	0	32.5433	15	32	21	32	6	16.6	202	9	1.2	143	3.25	823.727	389.333	1.2	164	206	80	1.1	3.48	90	5	76.2609	126.045	74.4545	2
1723	1	3	0	12	-3.58496	0	0	1	0	0	25.1402	12	40	32	27	6	11.4	216	7.4	0.8	224	3	817.182	304.667	1.3	302	127	128	1.4	3.74	111.2	3	91.5862	152.929	63.6071	2
1724	0	19	1	11	-3.45943	0	1	0	1	1	17.7372	13	75	47	35	6	7.5	185	12.5	1	180	2.4	810.636	220	2.6	36	233	84	6.5	4	132.4	1	108.667	106.261	52.2609	5
1725	0	2	0	17	-4.08746	0	0	0	0	0	21.0832	10	35	30	22	6	14.4	162	6.1	0.7	141	2.5	804.091	212.667	2.3	84	169.333	102.333	6.13333	3.93333	153.6	1.83333	59.75	130.1	87.8	2
1726	0	49	0	14	-3.80735	0	1	0	0	1	18.6121	15	41	35	33	5	10	461	20.6	0.7	122	2.6	797.545	205.333	2	132	105.667	120.667	5.76667	3.86667	174.8	2.66667	100.281	95.1475	55.1803	3
1727	0	30	0	13	-3.70044	0	0	0	0	0	30.2361	14	73	57	32	3	8.6	118	39.6	6.8	146	2.7	791	198	1.7	180	42	139	5.4	3.8	196	3.5	92.1786	108.2	62.16	6
1728	1	10	0	10	-3.32193	0	1	1	1	1	41.773	15	61	55	33	6	9	136	22.3	1.5	254	3.1	803.874	228	1.7	28	55	106	0.8	3.80217	294.333	4.33333	110.152	95.1818	54.2727	5
1729	1	33	0	11	-3.45943	0	1	1	1	0	50.0461	15	34	39	28	9	9.1	180	5.4	1.3	98	3.1	816.748	246.5	1.4	253.5	65.5	717.5	0.8	3.80435	392.667	5.16667	59.4333	102.967	51.7	3
1730	0	11	0	14	-3.80735	0	1	1	1	1	45.2838	14	42	39	32	7	15.5	114	27.2	2.2	105	3.1	829.622	265	1.8	479	76	1329	0.8	3.80652	491	6	91.8	110.783	82.087	8
1731	0	11	0	12	-3.58496	0	1	1	0	0	40.5216	13	51	37	33	6	8.4	384	10.4	0.7	144	2.3	842.496	248.857	1.4	12	89	22	0.2	3.8087	431.667	9.33333	90.4667	117.2	61.92	2
1732	0	2	1	12	-3.58496	0	1	1	1	0	35.7594	15	55	65	43	11	9.8	124	16.2	1.3	131	2.4	855.37	232.714	1.6	474	704	1380	4.3	3.81087	372.333	12.6667	110.585	99.5938	54.8438	5
1733	0	6	0	17	-4.08746	0	1	1	1	0	33.228	14	29	33	32	7	16.2	317	19	1.1	161	2.5	868.244	216.571	1.1	20	48	12	0.2	3.81304	313	16	103.565	133.136	87.5909	2
1734	0	15	1	14	-3.80735	1	1	0	1	0	30.6966	15	54	42	28	9	10.1	295	15.2	3.3	136	3.05	881.118	200.429	2.3	482	184	851	1	3.81522	253.667	19.3333	101.32	92.5217	59.3478	2
1735	1	6	0	13	-3.70044	0	1	1	0	0	27.4717	15	55	49	34	7	7.5	375	21.7	2.1	298	3.6	893.992	184.286	2.2	255.5	139	455	0.65	3.81739	194.333	22.6667	84.2727	123.087	51.3478	3
1736	0	5	0	15	-3.90689	0	0	1	0	0	24.2468	13	39	33	19	8	10	282	17.2	2.8	208	4.15	906.866	168.143	2.1	29	94	59	0.3	3.81957	135	26	78.7407	131.44	79.56	2
1737	0	8	0	11	-3.45943	0	1	1	1	0	35.9862	15	48	37	35	8	13.7	193	5.9	1.5	227	4.7	919.739	152	1.4	32	49	34	0.8	3.82174	430	24	68.3667	122.439	48.7273	2
1738	0	7	0	15	-3.90689	0	1	0	1	1	31.4961	14	34	27	26	2	10	136	10.9	1.2	131	4.1	932.613	240.5	1.2	26.5	39.5	29.5	0.9	3.82391	375.571	21.75	107.167	103.214	69.8929	3
1739	1	71	0	12	-3.58496	1	1	1	0	0	27.0061	4	88	68	38	5	15.4	356	9.1	1.5	291	3.5	945.487	329	1.4	21	30	25	1	3.82609	321.143	19.5	118.765	116.608	82.0784	2
1740	1	29	0	12	-3.58496	0	0	0	0	1	22.5161	15	41	45	36	3	9.9	298	18.9	0.7	222	2.6	958.361	327	1.2	36.2	41.2	49.2	0.9	3.82826	266.714	17.25	101.282	118.038	75.1509	2
1741	0	3	1	12	-3.58496	1	1	0	0	1	23.4704	15	26	39	31	8	12	251	11.1	1.4	182	2.65	971.235	325	2.7	51.4	52.4	73.4	0.8	3.83043	212.286	15	68.125	123.44	52.96	3
1742	1	20	0	14	-3.80735	0	1	0	1	1	39.6094	15	47	46	38	4	14.6	303	16.6	1.1	173	2.7	984.109	323	2.1	66.6	63.6	97.6	0.7	3.83261	157.857	12.75	110.433	115.379	63.931	4
1743	1	9	1	14	-3.80735	0	1	0	0	0	26.8745	12	43	31	30	5	13.4	217	14.4	0.9	237	2.75	996.983	303.778	2.2	81.8	74.8	121.8	0.6	3.83478	103.429	10.5	70.125	151.87	54.8261	2
1744	0	19	0	14	-3.80735	0	1	0	0	0	14.1396	14	33	42	34	8	9.8	532	11.1	2.9	126	2.8	1009.86	284.556	1.3	97	86	146	0.5	3.83696	49	8.25	77.1351	127.703	65.3649	2
1745	0	5	0	13	-3.70044	0	1	0	0	0	14.1286	14	47	42	30	9	8.9	990	16.8	4.9	107	2.9	1022.73	265.333	1.2	7	54	16	0.3	3.83913	43	6	80.6923	140.48	81.16	2
1746	0	14	1	15	-3.90689	0	0	0	0	0	14.1176	14	60	31	35	9	11.2	112	25.9	5.3	94	2.8	1035.61	246.111	1.4	23	174	70	0.5	3.8413	49	2	99.2222	112.406	64.0938	7
1747	1	15	0	9	-3.16993	1	1	0	1	0	36.1475	15	39	46	37	9	9.4	246	12.5	1.7	154	3	1048.48	226.889	2.5	22	70	16	0.3	3.84348	80.3333	2.66667	109.261	106.957	56.913	4
1748	1	11	0	12	-3.58496	0	1	0	0	0	32.4219	11	72	52	40	7	13.9	357	31.3	3.2	195	3.2	1061.35	207.667	1.7	26	39	37	0.7	3.84565	111.667	3.33333	91.1818	161.773	87.5909	2
1749	0	11	1	18	-4.16993	0	0	0	0	1	28.6963	6	49	45	38	3	17.2	120	11.7	0.8	153	4.3	1074.23	188.444	1.1	30	145	43	0.7	3.84783	143	4	78.5833	145.24	82.04	2
1750	1	14	0	14	-3.80735	0	1	0	0	1	27.3654	10	65	50	37	5	11.5	253	17.6	2.3	159	3.96667	1087.1	169.222	1.1	30.3333	120.667	41	0.633333	3.85	124	17	74.32	117.48	47.56	4
1751	1	15	0	13	-3.70044	0	1	0	1	0	26.0345	14	33	35	37	8	13.3	190	18.5	1.4	144	3.63333	1099.97	150	1.7	30.6667	96.3333	39	0.566667	3.85217	151	10	64.5833	132.88	54.28	4
1752	1	16	0	11	-3.45943	0	1	0	0	1	22.1453	15	55	39	36	2	13.9	391	24.5	0.7	140	3.3	1112.85	185.5	1.2	31	72	37	0.5	3.85435	178	3	105.387	113.536	70.3929	2
1753	0	3	0	15	-3.90689	0	1	1	0	0	23.2369	15	52	47	22	11	8.7	270	17.8	5.9	151	3.6	1125.72	221	1.2	15	2006	40	0.3	3.85652	205	23.75	88	119.955	59.1515	2
1754	0	8	1	10	-3.32193	0	0	0	0	0	24.3285	15	37	35	40	7	11.5	185	15.9	1.1	130	3.4	1138.6	256.5	1.1	28	54	30	0.5	3.8587	232	44.5	82.8261	123.476	57	2
1755	0	13	0	12	-3.58496	0	0	1	0	1	25.42	15	33	39	37	4	7.7	51	6.8	1	193	3.8	1151.47	292	3.2	20	49	38	1.7	3.86087	259	65.25	80.36	123.44	53.68	4
1756	0	13	1	13	-3.70044	0	1	1	1	1	23.3393	11	70	52	44	9	8.5	106	11.9	2.9	311	3.35	1164.34	277.2	1.6	42	90	185	0.9	3.86304	146	86	90.6296	107.852	51.963	5
1757	1	29	0	10	-3.32193	0	0	0	0	1	21.2585	5	64	67	45	8	10.5	543	33	0.7	213	2.9	1177.22	262.4	1.2	24	69	37	0.5	3.86522	33	2	79.125	122.174	57.2609	2
1758	1	6	0	13	-3.70044	0	1	1	1	1	27.2269	14	36	30	37	9	7.7	193	6	1.1	95	3	1190.09	247.6	1.8	13	82	14	0.4	3.86739	30	3	105.095	136	72.8571	2
1759	0	18	0	12	-3.58496	1	1	1	1	1	33.1952	15	56	54	39	8	14.2	250	20.8	2.4	324	3.43333	1202.97	232.8	1.3	24	54	19	0.4	3.86957	27	2	68.1364	121.397	56.8382	3
1760	0	8	0	11	-3.45943	0	1	1	1	0	35.1726	15	33	29	26	5	12	106	15.4	0.9	165	3.86667	1215.84	218	1.6	23	86.5	25.5	0.5	3.87174	45.2	2	70.7931	123.138	56.069	2
1761	0	23	0	12	-3.58496	0	1	1	0	0	30.863	7	48	46	50	9	12.4	225	12.1	1.1	215	4.3	1228.71	221.4	1.1	22	119	32	0.6	3.87391	63.4	2	80.16	129.28	51.96	3
1762	0	45	0	15	-3.90689	0	1	1	1	1	21.4506	10	118	60	48	7	9.8	210	7.2	6.6	266	2.4	1241.59	224.8	1.8	6	175	18	0.2	3.87609	81.6	2	62.8261	102.9	56.3333	3
1763	0	51	1	13	-3.70044	0	1	1	1	0	14.4226	15	61	35	23	7	8.5	106	13.3	6.6	127	2.3	1254.46	228.2	1.4	8	167.5	35	0.2	3.87826	99.8	2	96.3913	93	42.3182	6
1764	0	17	0	14	-3.80735	0	1	1	1	0	22.0966	14	58	37	25	11	10	167	23.2	11.4	538	2.2	1267.34	231.6	1.1	10	160	52	0.2	3.88043	118	2	73.08	110.708	56.0417	4
1765	0	4	1	10	-3.32193	0	1	1	1	0	29.7705	15	83	63	33	4	11.5	243	20.6	2.2	172	2.7	1280.21	235	6	38	52	90	5.7	3.88261	171.5	2	85.4783	91.2889	59.1667	8
1766	1	15	1	14	-3.80735	0	1	1	0	1	27.9155	15	28	38	41	9	10.3	148	13.4	0.8	69	3.2	1293.08	294.5	1.6	626.667	62.6667	693	4.16667	3.88478	225	2	76.6	115.654	60.9231	2
1767	0	8	0	15	-3.90689	0	1	0	0	0	21.9854	13	35	34	28	3	11.8	251	12	1.2	134	3.7	1305.96	354	1.1	1215.33	73.3333	1296	2.63333	3.88696	186	4	78.625	123.4	72.08	2
1768	1	4	1	12	-3.58496	0	1	1	1	0	21.7682	7	92	62	49	8	8.9	200	39.7	1.1	240	3	1318.83	220	1.6	1804	84	1899	1.1	3.88913	211	39	92.1739	109	47.7826	3
1769	0	6	0	14	-3.80735	0	1	0	1	0	21.551	15	29	32	25	4	10.8	128	8.3	0.9	94	2.65	1331.71	220	1.8	916	95.5	963.5	0.65	3.8913	183.143	21.5	80.6667	107.161	64.9821	5
1770	1	5	0	12	-3.58496	0	1	1	0	0	24.0568	11	53	38	36	4	9.6	179	22.7	0.9	95	2.3	1344.58	193.667	1.6	28	107	28	0.2	3.89348	155.286	4	98.5143	116.75	57.4022	3
1771	1	11	0	11	-3.45943	0	1	1	0	0	26.5625	15	79	63	43	5	10.7	192	13.7	2	200	2.1	1357.45	167.333	1.7	79	129	65	0.4	3.89565	127.429	4	117	103.976	54.0238	8
1772	0	5	0	2	-1	0	1	1	1	0	23.7077	15	21	23	25	4	12	196	16.1	0.6	94	2.4	1370.33	141	1.4	487	191	403.5	1.85	3.89783	99.5714	4	93.1364	109.848	62.0217	2
1773	1	7	0	12	-3.58496	0	1	1	1	0	20.8529	14	41	41	30	7	11	89	8.7	1	141	2.7	1383.2	594	1.8	895	253	742	3.3	3.9	71.7143	4	72.6923	100.56	42.36	5
1774	0	11	1	8	-3	0	0	0	0	1	17.9982	15	74	68	53	5	14.7	187	12.5	2.2	420	3	1396.08	184	1.2	309	135	611	0.5	3.90217	43.8571	4	112.415	110.6	75.075	4
1775	0	51	0	15	-3.90689	0	0	0	1	0	23.2925	15	57	40	28	4	9.2	99	8.1	0.7	123	2.86667	1408.95	187	1.4	163	114.5	320.5	0.55	3.90435	16	4	107.568	101	54.9143	2
1776	0	30	1	11	-3.45943	0	0	0	1	0	24.412	13	29	44	25	4	9.2	116	13.4	0.7	101	2.73333	1421.82	190	1.2	17	94	30	0.6	3.90652	13	4	81.6923	102.92	55	3
1777	1	10	1	12	-3.58496	1	1	1	0	0	25.5314	10	90	61	38	14	8.3	270	13.5	2.1	717	2.6	1434.7	193	1.4	14	124	24	0.4	3.9087	226.6	1	111.375	124.583	80.25	3
1778	0	7	0	14	-3.80735	0	1	0	0	0	26.6509	14	25	41	32	6	10	100	17.7	0.7	143	2.9	1447.57	196	1.2	35	146	20	0.8	3.91087	440.2	1.25	82.84	122.875	61.4583	4
1779	0	14	0	13	-3.70044	0	1	0	1	0	27.7703	15	33	36	35	7	9.9	261	3.9	1.4	121	3.2	1460.45	199	1.4	36	147	24	0.65	3.91304	653.8	1.5	84.3871	111.935	62.8548	4
1780	1	5	0	12	-3.58496	0	1	0	1	0	26.5197	10	37	31	40	7	13.6	239	11.6	1.1	118	3.5	1473.32	186.333	1.2	37	148	28	0.5	3.91522	867.4	1.75	75.3846	160.292	88.9167	2
1781	1	21	0	13	-3.70044	0	1	0	0	0	16	7	70	36	43	7	13.1	339	23.6	1	170	3.8	1486.19	173.667	1	21	268	107	1.9	3.91739	1081	2	79.9167	133.077	80.3462	2
1782	1	13	1	1	0	0	1	0	0	0	29.5144	15	97	66	51	10	11.7	174	9.6	2.8	295	1.8	1499.07	161	3.6	829	36	1717	0.9	3.91957	1109	49	95.7377	142.754	72.3279	6
1783	0	9	0	14	-3.80735	0	1	0	1	0	32.121	13	64	48	34	5	7.6	187	15.2	1.8	174	3.6	1511.94	189.333	1.5	8	77	15	0.2	3.92174	895.2	43.1429	80.2308	107.577	54.2308	6
1784	1	11	0	10	-3.32193	0	1	0	0	1	34.7276	13	41	49	42	5	12	225	10.9	0.9	134	3.8	1524.82	217.667	1.1	17	77	40	0.4	3.92391	681.4	37.2857	74.04	110.32	60.12	2
1785	1	5	0	10	-3.32193	0	1	0	0	0	33.5916	15	38	37	48	4	13.8	297	16.1	0.8	123	4	1537.69	246	1.3	16	125	17	2.4	3.92609	467.6	31.4286	70.7692	127.577	64.3846	2
1786	0	4	0	18	-4.16993	0	1	0	1	0	25.4071	15	46	36	33	8	9	77	3	0.9	195	3.3	1550.56	245	1.4	61	54	34	0.6	3.92826	253.8	25.5714	102	120.545	59.6364	2
1787	0	12	1	13	-3.70044	0	1	1	1	1	25.8806	15	98	83	50	10	11.3	353	39.5	1.6	194	3.3	1563.44	244	3	59	495	246	5.8	3.93043	40	19.7143	105.4	93.5357	60.7143	2
1788	1	7	0	14	-3.80735	0	1	1	0	0	27.9004	15	62	51	34	9	10.6	115	16.3	1.2	188	3.3	1576.31	243	1.3	1933	304.5	3388.5	3.6	3.93261	607	13.8571	88.6279	150.884	54.4186	4
1789	0	6	1	11	-3.45943	0	1	0	0	1	29.9203	11	105	53	42	7	10.9	202	21.4	11.6	203	3.3	1589.18	242	3.3	3807	114	6531	1.4	3.93478	221	8	97.9123	112.658	45.5088	5
1790	1	9	0	8	-3	0	1	1	1	0	27.3242	9	65	34	24	9	10.3	227	10.8	3.9	170	2.8	1602.06	216.333	1.3	17	107	21	0.2	3.93696	153	2	68.5185	99.4615	43.0385	5
1791	1	23	0	13	-3.70044	0	1	0	1	0	24.7281	3	94	60	43	5	10.6	196	19.7	0.7	107	3	1614.93	190.667	1.6	15	79	29	1.6	3.93913	247.556	2	86.2292	97.2788	48.2308	3
1792	1	5	0	15	-3.90689	0	1	0	0	0	30.7306	15	19	42	34	6	12.1	172	14.2	0.7	73	3.2	1627.81	165	1.3	13	51	37	0.4	3.9413	342.111	2	79.7895	115.95	63.15	6
1793	1	6	1	12	-3.58496	1	0	0	0	0	42.4911	15	51	31	32	5	11.8	216	16.3	3.6	134	3.5	1640.68	224	1.1	10.6667	90.3333	28	0.95	3.94348	436.667	2	97.2	142.478	74.087	2
1794	1	34	0	9	-3.16993	0	0	0	0	0	54.2516	15	67	38	43	3	11.9	316	11.8	0.6	181	3.4	1653.55	283	1.3	8.33333	129.667	19	1.5	3.94565	531.222	2	121.562	116.22	57.6949	2
1795	1	59	1	13	-3.70044	0	0	0	0	1	42.7793	14	41	45	33	5	9.9	253	18.5	0.3	146	3.3	1666.43	342	1.1	6	169	10	0.6	3.94783	625.778	2	121.852	92.1154	64.8077	3
1796	0	8	0	16	-4	0	0	1	0	0	31.307	15	43	44	30	10	11.8	171	11.5	1	239	3.2	1679.3	401	1.3	15.3333	133.667	14.6667	0.833333	3.95	720.333	2	92.3	108.75	50.8269	2
1797	1	14	0	12	-3.58496	0	1	0	1	1	19.8347	15	38	30	29	5	11.3	111	15	0.9	141	3.1	1692.18	132	1.9	24.6667	98.3333	19.3333	1.06667	3.95217	814.889	2	80.5833	124.708	47.875	4
1798	0	20	0	11	-3.45943	0	0	1	1	1	25.7376	15	50	51	40	6	13.1	197	19.9	2.1	162	3	1705.05	548	1.5	34	63	24	1.3	3.95435	909.444	2	90.88	103.96	56.56	6
1799	1	12	0	13	-3.70044	1	1	1	0	0	31.6405	15	52	48	44	11	8.3	212	19.4	3.4	250	2.8	1717.92	490.75	1.5	203	87	345	0.5	3.95652	1004	87	73.2593	107.038	52.6538	4
1800	0	7	0	15	-3.90689	0	1	1	1	0	26.7102	14	59	43	31	9	14.5	88	8	6.3	145	3.7	1730.8	433.5	4.6	12	56	20	0.4	3.9587	114	5	82.1471	117.457	55.6857	6
1801	0	8	0	15	-3.90689	0	0	0	1	0	26.2277	14	37	29	25	6	14.3	186	8	2	122	3.8	1743.67	376.25	3.6	26	43	50	1.1	3.96087	719.5	91	84.92	100.12	67.12	3
1802	1	18	0	12	-3.58496	0	1	0	0	1	23.4375	15	39	49	30	10	8.4	424	25.3	0.9	217	3.75	1756.55	319	2	107	136	205	1.1	3.96304	1325	177	66.3448	102	37.4722	3
1803	1	15	0	16	-4	0	1	0	0	1	19.8791	14	34	40	36	8	12.6	281	20.8	1.1	141	3.7	1769.42	187	1.7	59.5	166.5	113.5	0.75	3.96522	912.667	118.667	69.2963	116.296	50.4815	3
1804	0	21	0	12	-3.58496	0	0	0	1	0	20.953	10	49	31	30	7	11.8	280	14.2	0.9	118	4.7	1782.29	191.667	1.2	12	197	22	0.4	3.96739	500.333	60.3333	90.28	148.2	81.12	2
1805	0	7	0	12	-3.58496	0	1	0	1	1	22.027	8	50	43	33	6	9.3	156	26.7	1.2	159	2.9	1795.17	196.333	1.4	16	108	51	1.1	3.96957	88	2	87.8	111.68	66.28	4
1806	1	11	1	15	-3.90689	1	1	1	1	0	23.1009	15	35	28	22	7	7.9	138	8.8	0.7	93	3.26667	1808.04	201	2	32	125.5	52	1.6	3.97174	209	6	67.16	110.75	64.7083	2
1807	0	9	1	8	-3	0	1	1	0	1	33.4839	15	54	43	41	4	7.8	24	19.4	1.1	133	3.63333	1820.92	407	1.4	48	143	53	2.1	3.97391	330	10	121.542	112.538	56.6154	6
1808	1	9	0	14	-3.80735	1	1	1	0	0	27.9724	15	38	26	29	9	9	111	3.9	1.5	272	4	1833.79	406	1	26	99	28	0.3	3.97609	451	14	86.5769	146	72.3913	2
1809	0	15	0	12	-3.58496	0	0	1	1	1	22.4609	15	61	55	45	7	13.2	221	14.2	0.8	208	3.3	1846.66	405	4.4	68.25	100.5	65.75	0.65	3.97826	572	18	106.042	101.12	57.06	5
1810	0	16	1	12	-3.58496	0	1	1	0	0	50.9053	15	48	36	26	8	7.8	190	5.9	5.8	124	3	1859.54	417.333	2.85	110.5	102	103.5	1	3.98043	395	2	89.2308	109	60.8333	3
1811	1	4	0	12	-3.58496	0	0	0	1	1	26.8136	15	54	43	37	6	8.2	237	9.4	1.6	83	2.7	1872.41	429.667	1.3	152.75	103.5	141.25	1.35	3.98261	218	4	72.24	103.174	46.6087	2
1812	1	10	0	13	-3.70044	1	1	1	1	0	28.8981	15	86	54	46	9	9.9	370	11	2.4	180	3.25	1885.29	442	4.8	195	105	179	1.7	3.98478	41	6	124.19	102.649	71.8378	11
1813	1	11	0	13	-3.70044	0	1	0	0	1	30.9826	6	60	55	51	8	12.9	261	14.1	0.9	181	3.8	1898.16	478.667	1.2	107	100.5	112.5	1	3.98696	224	11.5	69	135.622	57.9459	3
1814	1	27	1	12	-3.58496	0	1	0	0	1	30.8594	15	59	61	40	5	15	553	15.4	1.7	197	3.3	1911.03	515.333	1.3	19	96	46	0.3	3.98913	407	17	103.848	103.824	61.9559	5
1815	1	16	0	12	-3.58496	1	1	0	0	1	27.5482	13	78	52	40	5	9.2	288	18.8	10.6	142	2.5	1923.91	552	2	42	90	95	2.3	3.9913	336.5	14.2	100.16	121.92	45.84	7
1816	1	8	0	16	-4	0	1	0	0	1	34.4842	15	50	35	31	4	9	398	14.6	2.4	127	3.15	1936.78	443	1	34	91	53	0.7	3.99348	266	11.4	98.05	110.725	44.525	6
1817	1	25	0	12	-3.58496	1	1	1	0	1	28.2511	12	37	41	38	8	12.6	298	10.9	0.7	125	3.8	1949.66	334	1.3	9	64	14	0.6	3.99565	195.5	8.6	86.4583	124.833	75.4167	3
1818	1	6	0	17	-4.08746	0	1	0	1	0	22.0181	15	27	29	22	5	12.6	144	14.7	0.9	94	4.1	1962.53	225	1.2	10	80	14	0.5	3.99783	125	5.8	67.0625	114.862	55.0345	2
1819	0	4	1	11	-3.45943	0	0	1	1	1	23.4007	13	129	74	53	6	13.1	32	7.4	3.4	69	2.4	1975.4	134	3.9	88	94	251	8.2	4	99	3	77.36	97.2692	61.7692	9
1820	0	5	0	17	-4.08746	0	1	0	0	0	24.7832	11	28	31	30	4	13.4	148	5.9	0.9	85	3	1988.28	230	1	66.5	107.5	149	4.3	4.2	155	18	60.8421	121.786	69.2143	2
1821	0	6	0	15	-3.90689	0	1	1	1	1	26.1657	15	61	48	39	10	8.2	74	5.8	2.2	130	3.6	2001.15	326	1.2	45	121	47	0.4	4.4	211	33	80.8378	106.944	53.5833	3
1822	0	6	1	10	-3.32193	0	0	1	1	1	24.9185	15	73	63	38	8	7.7	298	12.6	2.5	412	2.6	2014.03	422	1.8	58	129	158	0.4	4.6	168	25.3333	59.44	105.577	47.8846	6
1823	0	17	1	11	-3.45943	0	1	0	1	1	23.6713	15	78	59	47	5	9.5	263	37.3	2	199	2.1	2026.9	372	2.5	28	118	68	6.5	4.8	125	17.6667	105.036	102.321	54.0357	3
1824	0	48	1	12	-3.58496	0	1	0	1	0	25.5158	15	55	53	40	6	9.4	208	40	1.4	178	2.2	2039.77	322	3.6	211	53	196	1	3.33333	82	10	86.5714	110.318	58.9545	2
1825	0	14	0	20	-4.32193	0	1	0	0	0	24.1052	15	30	35	26	5	8.5	421	10.7	0.8	96	2.9	2052.65	272	2.95	24	83	38	0.5	1.86667	410.5	8.66667	67.2917	130.833	75	2
1826	1	7	1	12	-3.58496	0	1	0	1	0	29.6586	3	113	79	57	7	11.7	170	17.5	3.1	200	2.9	2065.52	222	2.3	3259	49	4504	0.8	0.4	739	7.33333	91.7188	111.405	55.8514	6
1827	0	13	1	13	-3.70044	0	1	0	0	0	21.6896	15	67	45	38	6	11.4	344	16.2	2.5	99	3.6	2078.39	382	2.6	3798	108	7786	0.5	0.408696	1478	6	91	102.238	60.4167	6
1828	0	3	1	8	-3	0	0	0	0	1	22.358	15	45	29	31	6	12.1	554	29.4	0.8	177	2.4	2091.27	295.5	1.3	14	78	17	0.4	0.417391	1414.42	5.54545	84.1818	99.2857	70.2381	4
1829	1	12	0	13	-3.70044	0	1	0	1	0	23.0263	14	34	40	34	5	10.7	244	8.5	0.9	79	2.46667	2104.14	209	1.3	26	93.3333	38.6667	0.4	0.426087	1350.83	5.09091	80.5128	116.237	53.6053	3
1830	1	9	0	11	-3.45943	0	1	0	1	0	19.5556	15	36	52	39	5	9.5	248	5.8	1.3	82	2.53333	2117.02	291	1.3	38	108.667	60.3333	0.4	0.434783	1287.25	4.63636	65.2286	100.8	46.5143	3
1831	1	5	0	12	-3.58496	0	0	0	0	0	30.4678	12	76	65	43	11	9.2	68	5.5	2.3	111	2.6	2129.89	373	5.6	50	124	82	0.4	0.443478	1223.67	4.18182	94.6957	104.435	52.2609	5
1832	1	11	1	12	-3.58496	0	1	0	1	1	30.8058	13	37	49	37	6	9.4	229	12.7	1.1	163	2.7	2142.76	317.333	1.3	21	62	23	0.3	0.452174	1160.08	3.72727	77.2609	120.348	65.3043	2
1833	1	27	0	11	-3.45943	0	0	0	0	0	31.1439	13	59	50	35	2	11.2	240	66.1	1.8	137	2.75	2155.64	261.667	1.8	8	134	18	0.5	0.46087	1096.5	3.27273	106.5	101.64	48.64	2
1834	1	5	0	13	-3.70044	0	1	1	1	0	31.482	12	29	55	37	4	10.6	164	13.7	0.9	87	2.8	2168.51	206	1.8	369.667	167	855.333	0.8	0.469565	1032.92	2.81818	81.6389	115	55.4444	3
1835	0	7	0	16	-4	0	1	0	1	0	26.7712	15	36	43	35	5	7.6	44	8.5	0.5	109	2.85	2181.39	196.875	1.3	731.333	200	1692.67	1.1	0.478261	969.333	2.36364	103.111	96.8462	59.9231	4
1836	1	36	1	12	-3.58496	0	1	0	1	1	22.0604	3	101	80	52	6	9.4	200	14.3	1.7	315	2.9	2194.26	187.75	6.5	1093	233	2530	1.4	0.486957	905.75	1.90909	96.6296	106.385	70.8077	6
1837	0	18	1	12	-3.58496	1	0	0	1	1	31.1419	15	45	42	34	6	9.5	347	14.4	0.8	125	1.7	2207.13	178.625	2.7	23	117	52	0.5	0.495652	842.167	1.45455	60.44	100.5	59.2083	4
1838	0	10	0	12	-3.58496	0	0	0	1	1	28.7659	15	49	37	35	7	8.7	398	15.6	0.8	187	2.2	2220.01	169.5	2	23.5	92	42	1.54286	0.504348	778.583	1	85.88	103.4	63.4	4
1839	0	10	0	12	-3.58496	0	1	1	0	0	32.218	15	42	48	22	9	12.5	147	12.5	1.7	243	2.9	2232.88	160.375	1.2	24	67	32	2.58571	0.513043	715	7	84.8462	99.8913	61.087	6
1840	1	10	1	14	-3.80735	0	0	0	0	1	15.4006	15	42	29	25	3	10.2	429	23.3	0.5	86	3.05	2245.76	151.25	1.25	27	141.8	42.6	3.62857	0.521739	429	6	105.148	91.5833	57.8333	2
1841	0	14	0	13	-3.70044	0	1	0	1	0	21.5779	15	29	40	27	4	12.6	135	10.6	1	146	3.2	2258.63	142.125	1.3	30	216.6	53.2	4.67143	0.530435	143	5	70.3333	118.233	66.1	2
1842	0	6	0	14	-3.80735	0	1	1	0	0	27.7551	10	49	39	31	4	11.1	143	8.3	0.9	149	3.35	2271.5	133	1.7	33	291.4	63.8	5.71429	0.53913	453.2	8.6	76.5429	122.919	53.2162	2
1843	1	8	0	16	-4	0	1	1	1	1	25.8812	15	46	40	29	10	10.6	185	9.4	6.2	144	3.5	2284.38	191.923	1	36	366.2	74.4	6.75714	0.547826	763.4	12.2	73.2	106.458	45.5417	4
1844	1	33	0	12	-3.58496	1	1	0	0	0	24.0073	14	57	41	26	5	7.4	86	21.7	1.2	88	2.1	2297.25	250.846	1.2	39	441	85	7.8	0.556522	1073.6	15.8	79.8	111.043	48.9565	5
1845	1	43	0	11	-3.45943	0	0	0	0	0	22.1333	15	50	58	39	4	10.9	374	19	1	131	2.75	2310.13	309.769	1.7	73	251	104	4.1	0.565217	1383.8	19.4	106.301	99.5532	70.0798	5
1846	0	29	0	11	-3.45943	0	1	1	0	0	28.9351	3	71	48	44	3	12.5	146	5.4	1.3	160	3.4	2323	368.692	1.4	107	61	123	0.4	0.573913	1694	23	68	153.6	101.32	3
1847	1	14	0	14	-3.80735	0	1	1	1	0	28.6785	13	61	42	39	8	9.8	115	13.5	5.4	205	3.4	2691.47	427.615	1.25	76.6667	67	124.333	0.866667	0.582609	57	3	90	100.4	36.52	4
1848	1	23	0	15	-3.90689	0	1	1	1	1	27.5745	14	47	36	32	6	13.4	181	15.8	1.4	125	3.4	3059.93	486.538	1.1	46.3333	73	125.667	1.33333	0.591304	64.5	4.25	79.6667	144	54.6667	11
1849	1	18	0	15	-3.90689	0	1	1	1	0	26.4706	15	55	27	33	7	8.8	125	7.8	2.1	228	3.4	3428.4	545.462	1.6	16	79	127	1.8	0.6	72	5.5	123.269	105.8	62.04	3
1850	1	26	0	17	-4.08746	0	0	1	1	0	24.083	14	61	45	39	8	10.5	216	9.5	3.9	325	3.4	3796.87	604.385	5.6	16	85	84	1.9	0.841667	79.5	6.75	119.457	93.5217	58.2174	2
1851	0	9	1	13	-3.70044	0	0	0	1	1	21.6955	15	53	33	36	4	9.7	83	11.9	1.8	115	3.6	4165.33	663.308	1.1	18	124	41	0.6	1.08333	87	8	90.84	82.875	55.375	4
1852	0	8	1	10	-3.32193	0	1	0	0	1	21.1823	8	98	71	50	7	8.7	77	33.3	1.8	158	2.1	4533.8	722.231	1.5	29	82	38	0.4	1.325	198	9	75.5652	128.231	40.3462	4
1853	0	10	0	13	-3.70044	0	1	1	1	1	20.6691	15	67	52	28	8	8.5	250	7.2	7.9	158	3.8	4902.27	781.154	1.4	12	100	12	0.2	1.56667	214	7	64.1923	121.875	72.7083	5
1854	1	40	0	10	-3.32193	0	0	1	0	0	20.1559	8	91	56	35	5	12.2	90	16.7	3	382	2	5270.73	840.077	1.2	29	166	37	0.3	1.80833	194	5.5	74.2917	112.5	59.25	3
1855	0	8	0	13	-3.70044	0	1	0	0	1	29.4571	15	66	50	35	7	14.6	72	17.4	3.1	319	2.6	5639.2	899	1.3	71	140	83	1.3	2.05	174	4	84.3421	108.19	64.0714	4
1856	1	22	0	11	-3.45943	0	1	1	0	0	38.7584	15	60	51	33	4	13.5	446	20	2.2	273	2.75	6007.67	863	1.2	51	121.5	68.5	1.15	2.29167	1750	5	84.1951	101.234	50.0426	8
1857	0	15	0	12	-3.58496	1	0	1	0	0	43.7703	15	74	48	41	11	7.3	262	10.1	2.5	211	2.9	6376.13	723.6	1.4	31	103	54	1	2.53333	218	6	65.36	121	73.76	2
1858	1	22	0	14	-3.80735	0	1	1	0	1	51.9531	10	68	54	44	5	9.9	414	19.1	4.4	216	4.1	6744.6	584.2	1.1	11	183	48	0.2	2.775	522	4	102.042	127	57.4783	3
1859	0	5	0	15	-3.90689	0	1	0	0	0	29.8028	15	29	28	39	5	13.7	293	8.7	1	113	3.9	7113.07	444.8	1.1	8	121	15	0.8	3.01667	63	2	86.2353	156.619	86.9048	2
1860	0	6	1	10	-3.32193	0	1	1	1	1	32.6439	12	84	63	44	9	11.3	200	41.5	7.7	239	2.5	7481.53	305.4	1.2	81	101	61	0.2	3.25833	110	9	88.087	108.522	52.2609	4
1861	0	5	0	15	-3.90689	0	1	1	0	0	27.6898	15	42	25	24	4	9.9	134	8.3	0.9	54	2.85	7850	166	1.6	52.5	108.5	41	0.7	3.5	334.667	27	83.9189	110.921	52.5789	3
1862	0	6	0	16	-4	0	1	0	0	0	26.5735	14	46	35	45	3	11.9	213	27.8	0.9	113	3.2	8218.47	168.857	1.6	24	116	21	1.2	3.74167	559.333	45	109.315	125.815	72.4074	3
1863	0	27	0	14	-3.80735	0	1	1	0	0	25.4573	9	84	45	44	10	12.4	243	15.4	1.9	380	3.16	8586.93	171.714	1.1	51	98	178	0.9	3.98333	784	63	105.565	122.833	80.7083	3
1864	1	7	1	14	-3.80735	0	1	1	0	0	24.341	14	76	41	40	10	12	468	19.4	1.8	296	3.12	8955.4	174.571	1.1	14	211	26	0.6	4.225	261	4	68.5385	128.077	55.9615	2
1865	1	28	1	15	-3.90689	1	1	1	0	0	27.0098	13	31	38	24	7	11.4	172	10.5	0.3	93	3.08	9323.87	177.429	1.3	153	139.5	18.5	0.6	4.46667	452.6	14.8	69.65	129.864	68.5	2
1866	1	10	0	14	-3.80735	0	0	0	0	0	29.6786	15	43	25	21	5	7.4	165	3.1	0.8	145	3.04	9692.33	180.286	1.1	292	68	11	0.6	4.70833	644.2	25.6	76.6522	94.5652	58.6522	5
1867	1	5	0	16	-4	0	0	0	0	0	31.037	15	47	36	25	5	7.6	150	3.2	0.9	139	3	10060.8	183.143	1.1	431	71	13	0.7	4.95	835.8	36.4	65.0741	90.1923	60.4615	2
1868	1	4	0	20	-4.32193	0	0	0	0	0	32.3955	15	36	28	30	5	7.5	129	2.5	1	118	2.8	10429.3	186	1.1	570	71	11	0.8	5.19167	1027.4	47.2	66.0435	87.3478	56.3913	2
1869	1	3	1	10	-3.32193	0	1	1	0	1	33.7539	15	101	73	55	7	10.9	476	32.4	2.8	281	2.8	10797.7	910	1.8	709	103	654	1.5	5.43333	1219	58	112.865	103.833	43.4815	4
1870	0	24	0	11	-3.45943	0	1	1	0	1	29.2633	14	64	49	51	7	10.1	197	12.1	4	325	3.9	11166.2	847.5	1.5	37	70	272	0.5	5.675	2843	262	110.938	98.5811	58.0811	4
1871	0	15	0	12	-3.58496	0	1	1	0	1	41.6853	3	130	76	48	5	10	129	14.5	4.6	129	2.4	11534.7	785	1.2	24	74	77	2.1	5.91667	2362	13	56.92	100.231	45.4231	14
1872	1	7	1	13	-3.70044	0	1	0	0	1	16.8847	8	68	74	46	7	9	165	15.7	0.8	212	2.4	11903.1	703.5	1.5	20	91	37	0.2	6.15833	1192	17	72.52	114.833	57.0833	4
1873	0	11	0	14	-3.80735	0	1	1	0	0	26.0548	14	46	42	28	6	12.7	244	9.9	1.6	329	2.5	12271.6	622	1.2	174	898	298	7.8	6.4	22	21	75.875	118.875	54.9167	5
1874	0	10	0	15	-3.90689	0	1	1	0	0	35.225	15	42	29	26	6	14.5	288	14.1	1.3	467	4.1	12640.1	540.5	1.1	42	135	76	0.9	5.94286	1470	25	90.2571	128.265	57.1765	3
1875	1	6	0	15	-3.90689	0	1	1	1	1	33.8601	15	54	31	15	9	10.3	89	17.6	3.1	145	3.3	13008.5	459	1.3	313	222	392	2.6	5.48571	1083.33	24.6667	69.6957	94.68	56.24	7
1876	1	19	1	10	-3.32193	0	1	0	1	1	32.4952	11	70	53	42	8	10.3	173	14.2	1.5	246	3.35	13377	377.5	1.5	163	159.5	216.5	1.5	5.02857	696.667	24.3333	96.16	99.28	61.48	3
1877	1	9	1	17	-4.08746	0	0	1	0	0	31.1303	14	40	31	39	11	8.6	135	11.4	1	313	3.4	13745.5	296	1.5	13	97	41	0.4	4.57143	310	24	110.64	144.316	81.1053	2
1878	1	135	0	14	-3.80735	0	1	1	0	0	29.7654	14	30	42	24	5	8.5	368	9	0.4	101	2.86667	14113.9	270.333	1.2	46	76.5	71	0.45	4.11429	295.5	27.5	70	127.111	75.5556	3
1879	0	5	1	10	-3.32193	0	0	0	1	1	28.4005	15	44	38	32	2	16.4	233	15.8	1.1	271	2.33333	14482.4	244.667	3.8	79	56	101	0.5	3.65714	281	31	75.32	99.92	67	4
1880	0	14	0	11	-3.45943	0	1	0	0	0	29.4029	3	129	74	44	8	10.9	122	4.9	1.2	252	1.8	14850.9	219	1.8	946	54	2091	8.4	3.2	317	23.3333	106.333	114.67	66.98	11
1881	1	12	0	12	-3.58496	1	0	0	1	1	32.2498	15	41	50	41	5	13.4	271	17.6	0.8	155	2.23333	15219.3	296.75	1.4	646.333	97.6667	1421	5.83333	3.16364	353	15.6667	76.6571	98.9836	59.2459	5
1882	1	35	1	11	-3.45943	0	1	0	0	0	20.9339	10	96	66	57	6	12.3	204	5.4	1.1	170	2.66667	15587.8	374.5	1.8	346.667	141.333	751	3.26667	3.12727	271	8	121.042	96.9792	54.5833	2
1883	0	4	1	14	-3.80735	0	1	1	1	0	34.6794	14	84	63	34	9	8.1	202	14.3	6.1	303	3.1	15956.3	452.25	1.8	47	185	81	0.7	3.09091	683.857	21.6667	84.7143	88.4167	50.6389	8
1884	1	6	1	13	-3.70044	1	1	1	1	1	25.3287	14	60	45	31	11	7.1	467	21.2	2.4	95	2.3	16324.7	530	1.6	5	311	10	0.3	3.05455	1096.71	35.3333	79.0417	100.917	69.4583	2
1885	0	11	0	10	-3.32193	1	1	0	0	1	31.0234	15	59	57	32	6	13.9	225	29	1.4	372	3.9	16693.2	395.5	1.2	406	125	650	0.6	3.01818	1509.57	49	65.32	112.172	57.069	4
1886	0	10	0	13	-3.70044	0	1	1	0	0	39.0925	3	111	81	51	8	11.4	200	28.8	6.6	130	3.86667	17061.7	261	1.5	296.333	116.333	439.333	0.666667	2.98182	1922.43	26	86.5926	106.074	50.5185	8
1887	1	6	0	12	-3.58496	0	1	0	1	1	36.3686	13	47	60	29	7	11.3	154	5.3	1.6	143	3.83333	17430.1	299.333	1.1	186.667	107.667	228.667	0.733333	2.94545	2335.29	3	67.6154	95.3043	50.3913	3
1888	0	2	1	4	-2	0	1	1	1	0	33.6447	15	56	36	30	13	10.4	140	13.8	6.5	260	3.8	17798.6	337.667	1.4	77	99	18	0.8	2.90909	2748.14	4	78.9583	99.5417	49.2917	9
1889	0	3	0	13	-3.70044	0	1	1	0	0	33.1832	13	62	49	39	5	10	219	15.7	1.5	134	3.25	18167.1	376	1.2	157	135	166	2.75	2.87273	3161	35	41.6786	129.423	60	2
1890	1	7	0	14	-3.80735	0	1	0	1	0	32.7216	15	66	61	47	4	11.9	145	36.5	2	99	2.7	18535.5	356.5	1.7	237	171	314	4.7	2.83636	5753	31	123.676	98.5294	65.9412	6
1891	0	13	0	17	-4.08746	0	1	1	0	0	30.929	14	71	56	36	10	7.7	19	0.5	3.6	115	2.6	18904	337	6.9	56	107	82	3.7	2.8	4319.5	28.5	68.1463	109.275	64.15	11
1892	1	15	0	12	-3.58496	0	0	0	0	1	29.1364	8	75	49	38	8	8.8	95	17.1	2.8	111	2.825	18573.8	376.5	1.1	43.25	103.429	65.25	3.3125	2.71111	2886	26	76.5	92.8276	32.6207	7
1893	1	15	1	9	-3.16993	0	1	0	0	1	27.3438	9	74	47	42	8	7.7	114	4.6	2.9	108	3.05	18243.6	416	0.9	30.5	99.8571	48.5	2.925	2.62222	1452.5	23.5	87.1935	103.333	41.6667	4
1894	1	9	0	11	-3.45943	0	0	0	0	1	29.6485	10	58	42	44	8	10.3	162	7.2	2.1	146	3.275	17913.5	455.5	0.9	17.75	96.2857	31.75	2.5375	2.53333	19	21	77	135.958	55.875	2
1895	1	8	0	12	-3.58496	0	0	0	0	1	28.5643	12	55	45	47	8	10.2	219	5.2	2.3	89	3.5	17583.3	495	0.9	5	92.7143	15	2.15	2.44444	1295.5	18.5	59.8333	128.783	48.2609	2
1896	1	12	0	4	-2	0	0	0	1	0	27.4801	14	48	35	38	5	8.7	163	9.3	0.9	214	2.63333	17253.1	534.5	1.1	7.66667	89.1429	17.6667	1.7625	2.35556	2572	16	102.481	113.04	62.375	2
1897	0	7	1	13	-3.70044	0	0	1	0	0	26.3958	15	26	27	31	6	14.8	302	16.8	1.4	310	1.76667	16922.9	574	1.3	10.3333	85.5714	20.3333	1.375	2.26667	1476.5	11	95.3077	133.429	60.4286	2
1898	0	18	0	12	-3.58496	1	1	0	0	1	16.5057	15	34	25	27	6	12.7	184	10.9	0.9	96	0.9	16592.8	525.75	1.2	13	82	23	0.9875	2.17778	381	6	61.7667	135.2	70.3333	3
1899	1	3	0	17	-4.08746	0	1	1	0	0	22.7665	15	45	35	31	3	8.3	95	6.2	1.9	260	3.2	16262.6	477.5	1.3	10	64	29	0.6	2.08889	518.25	11	72.2692	113.478	52.7826	3
1900	0	28	0	14	-3.80735	0	0	0	0	0	29.0273	13	29	33	28	4	11.4	310	5.5	0.8	111	3.4	15932.4	429.25	1.4	24	133.667	41.3333	0.566667	2	655.5	16	88.2917	124.522	65.5217	2
1901	1	14	0	11	-3.45943	1	1	1	1	1	47.0849	13	64	57	40	10	9.7	226	47.6	1.8	319	3.6	15602.2	381	1.5	38	203.333	53.6667	0.533333	1.91111	792.75	21	104.914	107.97	65.2727	2
1902	0	7	0	13	-3.70044	0	1	1	0	1	25.4245	15	60	40	48	8	10.6	271	16.4	11.5	133	3.8	15272	332.75	1.1	52	273	66	0.5	1.82222	930	26	68.52	128.2	52.88	4
1903	0	13	0	12	-3.58496	0	1	1	0	0	25.0706	13	49	41	30	6	11.8	216	14.5	2	375	3.75	14941.9	284.5	1.3	45.5	252.75	58.75	0.6	1.73333	1318	114	80.875	110.56	58.16	4
1904	0	13	0	11	-3.45943	0	1	0	1	1	24.7168	15	48	43	34	4	13.5	135	16.7	0.6	102	3.7	14611.7	236.25	3.8	39	232.5	51.5	0.7	1.64444	1229	63.5	144.923	103.68	82.04	3
1905	0	49	0	13	-3.70044	0	1	0	1	1	24.363	15	53	47	31	7	12.8	112	13.8	2.6	160	3.65	14281.5	188	2.3	32.5	212.25	44.25	0.8	1.55556	1140	13	79.9048	159.804	77.0217	20
1906	1	14	0	14	-3.80735	0	1	0	0	0	29.7339	14	51	40	45	6	8.8	305	17.8	0.7	192	3.6	13951.3	431	1.2	26	192	37	0.9	1.46667	137	9	91.3	94.6857	58.2571	6
1907	1	9	0	11	-3.45943	1	1	1	0	1	25.9432	15	40	39	31	7	7.6	337	7.6	2.7	303	3.55	13621.2	324	2.5	928	136	428	4.9	1.37778	100.667	2	79.68	130.5	62.5417	3
1908	0	4	1	12	-3.58496	0	1	0	1	1	22.1524	14	84	70	41	5	14.2	131	18.8	1.6	136	3.5	13291	217	3.3	1830	80	819	8.9	1.28889	64.3333	15	147.259	102.424	67.5758	6
1909	1	28	0	10	-3.32193	0	0	0	0	1	21.6547	15	54	48	40	4	11.2	259	12.7	5.2	91	2.5	12960.8	321.5	1.3	65	861	49	3.8	1.2	28	32.8	97.2308	125.833	66.5	6
1910	1	19	1	13	-3.70044	0	0	0	1	1	21.157	15	45	37	46	6	13.2	247	17.4	0.6	151	2.8	12630.6	426	2.3	12	62	24	0.6	1.11111	30	50.6	113.261	98.087	64.5652	4
1911	0	27	0	6	-2.58496	0	1	1	0	0	43.2978	4	89	77	37	4	14.2	142	20.5	3.6	223	2.6	12300.4	530.5	1.1	45	143	42	0.6	1.02222	32	68.4	90.4419	115.209	51.8605	8
1912	0	8	0	16	-4	0	1	1	0	0	43.0157	15	38	25	24	4	12	130	4.4	1.1	85	2.8	11970.3	635	3.5	34	54	38	0.8	0.933333	34	86.2	97.4839	102.75	50.125	3
1913	0	8	0	8	-3	0	1	1	0	1	42.7336	15	38	43	33	7	11.1	324	17.8	0.8	195	3	11640.1	739.5	1.3	141	73	313	0.7	0.844444	7363	104	86.7931	114.143	58.4	2
1914	0	6	0	8	-3	0	1	0	0	1	24	15	34	44	43	10	10.8	120	7.4	1.1	174	2.75	11309.9	844	1.3	22	84	44	1.1	0.755556	126	5	91	113.625	65.0417	2
1915	0	42	0	11	-3.45943	0	0	0	0	1	30.5222	15	85	68	53	4	11.8	364	14.5	2	90	2.5	10979.7	615	2.6	7	92	38	1.5	0.666667	102	3.5	122.633	88.9508	60.6148	2
1916	1	24	0	14	-3.80735	1	1	0	1	1	22.6987	14	58	50	46	6	9.4	432	16.5	0.9	142	2.25	10649.6	613.182	2.2	15	49	19	0.5	0.577778	78	2	60.5625	119.75	53.3125	2
1917	1	15	0	9	-3.16993	0	1	0	1	0	24.6812	15	50	52	30	4	11.4	406	21.3	4	327	2	10319.4	611.364	1.8	11	180	26	0.2	0.488889	54	2	87.4286	107.103	55.7931	3
1918	0	18	0	16	-4	0	0	0	0	0	25.6837	14	43	37	27	5	13.7	125	19.3	1.1	120	3.8	9989.2	609.545	1.2	24	57	55	2.9	0.4	30	2	51.7241	98.4324	51.6757	4
1919	1	20	0	12	-3.58496	0	1	0	1	1	26.6863	13	50	47	40	7	14.1	219	10.2	1	94	4.7	9659.02	607.727	1.2	11	97	23	1.1	1.0375	53	2.33333	65.0833	127.476	64.6667	2
1920	1	12	0	14	-3.80735	0	0	0	1	0	27.6888	12	38	29	38	5	12.9	360	14.7	1	137	3.5	9328.84	605.909	1.1	11	117.667	21.3333	0.866667	1.675	529	2.66667	99.3958	146.696	69.4348	2
1921	0	3	0	14	-3.80735	0	0	1	0	0	30.5146	15	60	38	28	9	7.6	264	8.7	2.8	263	3.45	8998.67	604.091	1.35	11	138.333	19.6667	0.633333	2.3125	83	3	75.037	97.4	50.8	3
1922	0	11	0	11	-3.45943	0	0	1	0	1	33.3404	3	110	61	48	6	9.5	289	11.5	2.5	106	3.4	8668.49	602.273	1.6	11	159	18	0.4	2.95	247	26	86.9189	105.628	52.3333	5
1923	0	4	0	16	-4	0	0	1	1	0	32.5591	14	52	31	32	9	8.9	303	10.1	2.8	167	2.6	8338.31	600.455	1.3	31	242	33	0.4	3.5875	206.667	20.3333	83.76	111.958	56.0417	4
1924	1	34	0	13	-3.70044	0	1	0	0	1	31.7778	15	15	27	32	2	11	358	12.4	0.7	149	3.9	8008.13	598.636	1	13	124	26	0.4	4.225	166.333	14.6667	71.4583	116.02	57.86	4
1925	1	11	0	14	-3.80735	0	1	0	0	0	22	15	32	29	27	4	13.6	367	11.5	1.2	142	3.2	7677.96	596.818	1.1	21	64	33	1.8	4.8625	126	9	96.4054	158.355	71.9868	2
1926	1	6	0	13	-3.70044	0	0	0	0	0	20.8514	14	42	51	39	11	9.2	107	50.2	1.1	175	2.5	7347.78	595	4.6	149	836	313	5.8	5.5	273.333	16	76.4286	107.905	56.4286	4
1927	0	13	0	10	-3.32193	0	1	0	1	0	26.1007	13	38	60	36	13	8.9	248	11.4	1.8	124	2.5	7017.6	493.667	1.2	221.5	472.5	411.5	3.05	4.46667	420.667	23	57.8182	125.735	66	2
1928	1	11	0	16	-4	1	1	1	0	1	32.2581	14	83	59	57	11	13.1	234	26.7	2.7	538	2.5	6687.42	392.333	1.1	294	109	510	0.3	3.43333	568	30	105.161	119.333	69.8667	2
1929	0	6	0	12	-3.58496	0	0	1	0	0	29.4781	15	41	47	30	8	12	80	13.7	1.1	392	2.5	6357.24	291	2.3	357	62	1142	4.6	2.4	435.5	22	82.5122	121.8	62.625	3
1930	0	52	0	16	-4	0	1	0	1	0	29.6293	14	44	41	30	8	10.6	99	12.7	1.1	148	2.53333	6027.07	316	1.3	183	79.5	582.5	2.5	2.51818	303	14	65.36	127.667	57.375	3
1931	0	4	0	12	-3.58496	0	0	0	0	0	29.7804	14	38	21	26	4	8.9	395	25.3	1.5	104	2.56667	5696.89	341	1.2	9	97	23	0.4	2.63636	170.5	6	87.3182	132.409	51.8636	4
1932	1	11	0	12	-3.58496	0	1	1	1	0	29.9316	10	73	55	36	7	8.8	353	11.2	4.3	141	2.6	5366.71	366	1.7	13	160	16	0.2	2.75455	38	2	122.241	98.25	59.2857	2
1933	1	21	0	12	-3.58496	0	0	1	1	0	30.0827	15	61	41	33	8	8.2	369	10.2	2.9	201	2.15	5036.53	391	1.6	17	177	21	0.7	2.87273	25	3	108.057	104	59.9091	2
1934	1	42	0	11	-3.45943	0	1	1	1	1	30.2339	15	68	43	36	7	7.3	217	12.1	5.6	230	1.7	4706.36	416	1.9	8	127	12	0.3	2.99091	12	3	83.1034	106.433	49.7	3
1935	1	162	1	11	-3.45943	0	0	1	1	1	30.385	15	49	36	33	10	8.2	239	15.6	2.9	296	2.7	4376.18	441	3	15	182	19	0.2	3.10909	37	4	103.3	105.967	57.7667	2
1936	1	37	0	11	-3.45943	0	1	1	1	1	39.1434	14	57	47	41	9	8.7	194	7.7	8.3	148	3.9	4046	401	1.4	12	100	32	0.6	3.22727	109	2	105.852	112.893	66.7143	2
1937	0	4	0	11	-3.45943	0	0	1	0	0	25.7276	15	39	30	28	6	13.8	126	13.1	0.8	414	2.6	4326.23	291	1.2	15	99	18	1.4	3.34545	271	1	89.64	111.08	52.88	3
1938	1	11	0	13	-3.70044	0	1	0	1	0	23.7564	3	96	66	52	7	10.9	203	21.2	0.8	85	2.9	4606.45	181	1.2	16	79	25.5	3	3.46364	433	3.66667	78.1	115.767	49.0667	8
1939	0	13	0	14	-3.80735	0	1	0	1	1	23.5864	15	39	33	26	3	11.7	226	14	1.2	89	3.2	4886.68	233.5	1.2	17	59	33	1	3.58182	595	6.33333	80.1481	106.571	55.5	2
1940	1	5	1	15	-3.90689	0	1	0	0	0	26.6375	15	67	40	42	7	9.5	618	19.1	1.2	216	2.4	5166.91	286	1.5	97	136	470	5.1	3.7	131	9	97.2727	99.8571	49.7857	4
1941	0	13	0	13	-3.70044	0	0	0	0	0	29.6886	15	27	34	33	4	13.6	277	26.7	0.6	122	3.1	5447.14	338.5	1.2	45	161	27	0.8	3.86	222	10.5	81.8462	99.1154	67.7308	2
1942	0	5	0	10	-3.32193	0	1	1	1	0	30.7275	12	63	64	32	11	9.7	385	11	1.6	177	3.85	5727.36	391	1.15	33.5	121	34.5	0.6	4.02	313	12	112.607	102.115	50.1923	2
1943	1	16	0	15	-3.90689	0	1	0	0	0	31.7663	14	41	32	29	6	13.6	393	9.3	0.9	178	4.6	6007.59	443.5	1.1	22	81	42	0.4	4.18	84	6.5	89.7241	118	61.7778	2
1944	0	6	1	11	-3.45943	0	1	1	0	1	31.8561	15	108	78	45	10	8.4	57	1	1.4	119	1.9	6287.82	496	2.9	35	67	56	1.5	4.34	13	1	134.979	93.2203	48.0339	6
1945	0	7	0	11	-3.45943	0	1	1	0	0	31.9458	14	55	40	30	5	12.6	219	19.4	1.9	341	1.83333	6568.05	255	0.9	28.3333	86.3333	48	1.1	4.5	1994	17	82.1111	102.192	48.7692	2
1946	1	26	0	15	-3.90689	0	1	1	1	0	32.0355	15	46	34	20	8	8.2	160	7.8	7.3	247	1.76667	6848.27	252.429	1.3	21.6667	105.667	40	0.7	4.66	1712	15	53.5	108.259	53.7407	4
1947	0	4	1	12	-3.58496	0	1	0	0	0	32.1252	15	59	47	26	5	10	142	41.1	1.4	103	1.7	7128.5	249.857	1.6	15	125	32	0.3	4.82	1430	12.75	83.6757	87.0976	47.0244	2
1948	0	6	0	16	-4	0	0	0	0	0	32.215	15	21	27	26	5	11	183	12.2	0.8	102	2.46667	7408.73	247.286	1.3	72	50	28	1.3	4.98	1148	10.5	93.1905	124.9	61.8	2
1949	1	13	0	10	-3.32193	0	1	0	1	1	32.3047	15	59	40	45	3	9.6	294	6.5	1.5	104	3.23333	7688.95	244.714	1.3	38.5	129.5	34	1.23333	5.14	866	8.25	63.1887	101.965	60.1741	2
1950	1	12	0	12	-3.58496	0	1	1	1	1	33.0237	15	74	46	38	7	10.7	249	13.8	3.9	146	4	7969.18	242.143	1.4	5	209	40	1.16667	5.3	584	6	75.5625	90.0294	54.6176	4
1951	1	18	0	11	-3.45943	0	1	0	1	0	33.006	14	62	53	32	6	11.1	149	5	6.8	152	4	8249.41	239.571	1	15	239	59	1.1	5.46	302	13.75	74.7647	101.679	63.2857	4
1952	1	8	1	12	-3.58496	0	1	0	1	1	32.9884	15	78	41	35	8	14	132	33.1	4.3	169	3.3	8529.64	237	1.4	15	196	36	3.9	5.62	20	21.5	68.1667	103.13	55.7826	2
1953	1	12	0	14	-3.80735	0	1	1	1	0	32.9708	15	53	35	30	7	8.9	281	12.1	2.5	120	3.6	8809.86	295	1.1	9	194	44	1.4	5.78	39	29.25	71.8276	107.536	55.5	6
1954	1	53	0	13	-3.70044	0	0	0	1	0	35.5999	15	75	51	43	8	11.9	237	4.2	2.9	69	3.9	9090.09	353	1.3	11	358	73	1.5	5.94	141	37	66.4815	94.3571	54.75	3
1955	0	9	0	15	-3.90689	0	1	0	1	0	33.3552	13	65	43	30	8	10.6	220	11.9	1.6	117	3.5	9370.32	411	1.4	112	57	194	9.5	6.1	185	5	101.714	93.4138	56.3214	2
1956	1	4	0	13	-3.70044	0	1	0	0	0	31.1105	9	49	49	45	6	12	248	19.2	0.9	104	2.35	9650.55	389.286	1.8	77.5	170	123	4.85	5.95238	870	14	70.1818	126.875	63.5625	2
1957	0	33	1	11	-3.45943	0	0	0	1	0	28.8658	14	67	39	30	10	11.4	381	13.5	7.2	222	1.2	9930.77	367.571	2.2	43	283	52	0.2	5.80476	543.5	8.5	89.8	119.481	66.1481	4
1958	0	16	1	10	-3.32193	0	1	0	1	1	26.6211	15	23	28	31	6	13.6	137	9.6	1	124	1.6	10211	345.857	2.7	29	71	32	0.4	5.65714	217	3	100.24	135.88	75.88	3
1959	0	50	0	17	-4.08746	0	1	0	0	1	24.3764	15	41	31	20	3	13.5	305	5.6	1	186	2	10491.2	324.143	1.3	58	44	57	0.6	5.50952	1414	157.5	59.6538	123.56	79.8	3
1960	0	10	0	15	-3.90689	0	1	0	0	0	26.7208	15	35	38	24	8	12.8	241	12.8	1.8	138	2.4	10771.5	302.429	1.1	57.75	44.25	82.5	0.7	5.3619	2611	312	84.037	105.921	50.3947	2
1961	0	5	0	13	-3.70044	0	1	1	0	0	29.0651	15	52	48	22	10	8.1	155	11.9	1.7	180	2.8	11051.7	280.714	1.6	57.5	44.5	108	0.8	5.21429	2102.6	250.4	77.1034	106.264	51.0714	4
1962	1	12	0	10	-3.32193	0	1	1	0	0	31.4094	15	62	57	42	9	13.8	297	21.3	6	99	3.2	11331.9	259	1.2	57.25	44.75	133.5	0.9	5.06667	1594.2	188.8	83.4783	126.818	49.6818	8
1963	1	9	1	13	-3.70044	0	1	0	1	1	25.3154	14	62	55	34	10	11.3	149	12.4	1.7	135	3.6	11612.1	264	1.7	57	45	159	1	4.91905	1085.8	127.2	97	108.04	68.44	4
1964	1	3	1	11	-3.45943	0	1	0	1	1	24.9366	15	52	48	29	7	10.6	250	18.5	5.3	111	3.2	11892.4	269	2.8	51	394	88	0.7	4.77143	577.4	65.6	80.7647	97.5294	49.5294	5
1965	1	12	0	17	-4.08746	0	1	0	1	0	24.5578	15	42	35	31	7	12	162	12.2	5.9	100	4.2	12172.6	274	1.2	19	313	25	0.6	4.62381	69	4	96.375	95.125	64.2917	8
1966	0	8	0	12	-3.58496	0	1	0	0	0	41.8916	15	25	37	28	3	12.3	237	20.4	1.4	155	3.96667	12452.8	279	1.4	19	193.5	32	0.4	4.47619	88	4.5	78.1667	112.788	57.9697	2
1967	1	11	0	7	-2.80735	0	0	0	0	0	35.7467	3	90	68	34	7	9.2	53	2.9	1.1	74	3.73333	12733	265.714	1.1	19	74	39	0.2	4.32857	107	5	67.5	103.333	54.2083	7
1968	1	5	0	14	-3.80735	0	0	0	0	0	29.6017	14	29	32	30	5	12.5	119	3.8	0.8	94	3.5	13013.3	252.429	1.1	33	89	50	0.2	4.18095	126	5.5	72	111.083	58.2917	3
1969	0	3	0	10	-3.32193	0	0	0	0	0	23.4568	14	28	28	25	6	8.7	226	6.2	0.4	83	3.15	13293.5	239.143	3.5	19	89	30	0.2	4.03333	145	6	86.4583	91.875	57.9167	2
1970	0	7	0	12	-3.58496	0	0	0	0	0	23.008	15	42	27	24	6	8.7	389	10.9	1.1	113	2.8	13573.7	225.857	3.4	5	89	10	0.2	3.88571	50	14.6667	88.4231	100.32	60.36	3
1971	1	23	1	14	-3.80735	1	1	1	0	1	22.5592	15	57	39	26	13	7.6	269	16.5	1.8	359	2.58	13854	212.571	1.1	14.8	158.6	23	0.32	3.7381	169.5	23.3333	79.8871	134.108	38.8769	2
1972	1	7	0	14	-3.80735	0	1	0	0	0	22.1104	15	81	66	37	12	14.2	864	8.4	1.7	263	2.36	14134.2	199.286	1	24.6	228.2	36	0.44	3.59048	289	32	113.667	98.5	66.6944	2
1973	0	7	0	13	-3.70044	0	1	0	1	0	20.8632	15	30	35	40	4	13.3	180	11.5	0.7	77	2.14	14414.4	186	1.4	34.4	297.8	49	0.56	3.44286	172.5	17	90.0303	105.221	52.7342	2
1974	1	10	0	15	-3.90689	0	1	0	0	1	32.1157	14	67	61	48	8	14.7	154	24.6	1.6	149	1.92	14694.6	493.5	1.2	44.2	367.4	62	0.68	3.29524	56	2	96.6786	99.4298	40.1316	3
1975	0	44	0	10	-3.32193	0	1	1	1	1	42.9684	15	71	46	47	3	8.4	281	15.9	1.8	233	1.7	14974.9	801	1.5	54	437	75	0.8	3.14762	70.2	5	88.64	110.115	50	8
1976	0	17	0	11	-3.45943	0	0	1	0	0	38.8364	7	67	51	36	9	10.7	104	6	0.8	128	2.2	15255.1	782.4	1.8	45	182	57	7.7	3	84.4	4.5	95.32	130.409	65.7273	8
1977	1	39	0	12	-3.58496	0	0	1	0	1	34.7044	13	50	50	31	9	9.5	288	7.8	1.5	744	2.7	15535.3	763.8	1.1	20	140	37	0.7	2.85789	98.6	4	92.2069	125.75	51.2917	3
1978	0	14	0	9	-3.16993	0	0	1	0	1	30.5724	15	58	48	48	9	8.8	282	14.6	1.9	210	2.5	15815.5	745.2	1.1	58	373	112	0.6	2.71579	112.8	4	102.812	87.8095	59.1429	3
1979	0	24	0	13	-3.70044	0	0	1	0	0	23.6248	15	43	41	41	10	12.8	289	18.1	1.1	243	2.3	16095.8	726.6	1.3	17	109	25	1.05	2.57368	127	4	96.3548	95.6129	63.8065	2
1980	1	25	1	8	-3	0	1	1	0	1	23.5078	3	107	87	40	9	8.9	36	52	3.4	173	2.1	16376	708	2.2	37	291	158	1.5	2.43158	437	4	77.4074	119.286	60.0741	4
1981	0	19	0	13	-3.70044	1	1	1	0	0	26.5731	14	37	30	36	8	8	302	14.1	1	173	3.1	13766.7	587.667	1.3	13	160	50	0.6	2.28947	282	2	96.28	118.04	74.08	2
1982	0	7	0	20	-4.32193	0	1	0	0	0	25.944	13	26	39	23	10	13.8	293	9.7	0.9	176	3.1	11157.3	467.333	1.1	16.5	111	65.5	0.6	2.14737	655.5	5.5	70.3478	129.364	70.0455	2
1983	0	13	0	13	-3.70044	0	1	0	1	1	25.3149	13	73	58	40	8	9.1	69	30.9	3.2	73	3.1	8548	347	1.6	20	62	81	0.6	2.00526	1029	9	90.8649	98.45	60.775	6
1984	0	25	1	11	-3.45943	0	1	1	0	0	24.6857	15	81	80	53	12	13.8	589	27.5	2.7	164	3.1	5938.67	319.857	1.5	52	449	116	1	1.86316	762.333	5	129.393	100.026	56.5385	5
1985	1	12	0	16	-4	0	1	0	1	0	32.8824	15	30	37	27	5	10	146	16.7	0.6	115	3.26667	3329.33	292.714	1.2	60	258	109	0.95	1.72105	495.667	5	78.4	106.72	50.56	2
1986	0	14	1	13	-3.70044	0	0	1	0	1	28.6281	15	47	54	40	5	13.1	243	10.5	1.2	191	3.43333	720	265.571	1.2	68	67	102	0.9	1.57895	229	5	77.9231	109.885	57.4038	4
1987	1	12	0	11	-3.45943	0	1	1	1	1	37.1875	14	67	50	50	7	11.1	277	28.2	2.7	241	3.6	4269.75	238.429	1.3	55	121	68	1.2	1.43684	135	5	122.238	107.778	70.6296	4
1988	1	8	0	15	-3.90689	0	1	0	1	0	32.1611	15	51	60	36	13	14	325	12.9	1.6	121	3.3	7819.5	211.286	1.5	33.5	96.5	46.5	0.8	1.29474	41	5	110.115	93.5833	57.5	2
1989	0	24	0	13	-3.70044	0	1	0	1	0	27.1347	15	17	28	35	3	9.2	238	5.3	0.9	102	3	11369.2	184.143	1.7	12	72	25	0.4	1.15263	750	11	68.9459	130.579	64.4474	2
1990	0	43	1	11	-3.45943	0	0	1	0	1	28.4475	15	46	34	26	7	10.3	59	14.7	1	178	1.8	14919	157	2.8	24	141	70	3.5	1.01053	617.2	9.4	73.625	99.75	56.625	3
1991	0	26	0	16	-4	0	0	0	1	0	29.7603	9	38	35	32	4	14.7	202	17.2	0.8	136	4.3	14574	160	1.2	11	64	15	1	0.868421	484.4	7.8	65.8	117.75	57.3333	3
1992	0	11	0	10	-3.32193	0	1	1	0	0	31.0731	6	74	47	36	7	13	316	14.8	2	328	3	14228.9	163	1.3	166	123	108	0.4	0.726316	351.6	6.2	102.36	103.12	70.48	7
1993	0	21	1	7	-2.80735	0	0	1	1	0	32.3859	6	75	46	38	5	10.6	280	16.9	1.4	172	3.35	13883.9	166	1.15	157	128	128	0.7	0.584211	218.8	4.6	99.8286	88.4706	57	4
1994	0	13	0	13	-3.70044	0	1	0	1	0	33.6988	10	67	48	31	6	11.6	149	8.1	3.3	103	3.7	13538.9	169	1	105	342	99	0.5	0.442105	86	3	57.1071	106.074	51.5556	5
1995	1	19	0	13	-3.70044	1	1	0	1	1	35.0116	15	81	50	45	4	11.7	253	41.2	2.3	315	2.5	13193.8	172	1.5	503	42	462	0.6	0.3	207.5	5.5	102.4	125.12	68.64	5
1996	0	16	0	13	-3.70044	0	1	0	0	0	31.3039	15	59	49	45	6	12.2	98	8.4	2	122	3.8	12848.8	212.667	1.3	118	36	193	1	0.378571	329	8	74.9355	115.2	62.8667	5
1997	1	47	0	8	-3	0	1	0	0	0	27.5963	15	60	45	47	4	16.5	166	14.3	9.1	279	3.3	12503.8	253.333	1.1	40	250	111	1.1	0.457143	2101	12	107.522	102.13	67.4348	5
1998	1	29	1	9	-3.16993	0	0	1	1	1	36.9759	3	139	86	57	7	9.6	553	17.5	2.1	84	2.7	12158.8	294	5.5	24	262	46	0.9	0.535714	1765.75	14	116.061	107.065	65.1935	6
1999	1	5	0	14	-3.80735	0	0	1	1	0	32.4468	14	63	44	32	5	9.8	241	69.7	2.6	287	2.55	11813.7	342.667	2.9	74	182	100	0.3	0.614286	1430.5	16	83.5714	95.4138	52.1034	2
[truncated: 14,566 more rows]
